# Supplementary material for: Interface-Resolved Network of Protein-Protein Interactions
Source: PLoS Comput Biol. 2013 May 16;9(5):e1003065. doi: 10.1371/journal.pcbi.1003065 (PMC3656101; doi:10.1371/journal.pcbi.1003065)
Supplement: Table S1 — Five sub-tables list (1) the justifications and literature sources used for the interface assignments, including network edges left unassigned, and details about the (2) SH3 domain, (3) PRD (4) kinase interactions and (5) membrane binding domains. (XLSX) [file pcbi.1003065.s001.xlsx]

## Sheet: Assignments
	Protein1	Protein2	Interface 1	Domain1	Interface 2	Domain2	EdgeType	Interface resolution	Experimental support	Publication(s) used to assign interface	Justification	Residues, Protein 1	Residues, Protein 2	PDB	Num References downloaded from SGD	References downloaded from SGD citing the protein-protein interaction. Repeats of the same publication occur if it reports result from distinct experiments.
1	ABP1	ACT1	ABP1.0	cofilin domain	ACT1.2	filament, subunit 1, 2	Matched	one domain/interface identified, other inferred, in vitro	cosedimentation, mutation studies to isolate domain	Goode et al 2001 JCB	ABP1 binds via itsN terminal cofilin/ADF domain	residues 1-141			3	Collins SR, et al. (2007) Toward a Comprehensive Atlas of the Physical Interactome of Saccharomyces cerevisiae. Mol Cell Proteomics 6(3):439-50	Drubin DG, et al. (1988) Yeast actin-binding proteins: evidence for a role in morphogenesis. J Cell Biol 107(6 Pt 2):2551-61	Goode BL, et al. (2001) Activation of the Arp2/3 complex by the actin filament binding protein Abp1p. J Cell Biol 153(3):627-34
2	ABP1	RVS167	ABP1.1	PRD	RVS167.0	SH3	Matched	domain/interface identified, in vitro	phage-display peptides, Y2H, peptide array screening	Tonkinian et al 2009 PLOSbiol, Landgraf et al 2004	SH3 domain of RVS167 interacts with PRDs on ABP1.				2	Colwill K, et al. (1999) In vivo analysis of the domains of yeast Rvs167p suggests Rvs167p function is mediated through multiple protein interactions. Genetics 152(3):881-93	Drees BL, et al. (2001) A protein interaction map for cell polarity development. J Cell Biol 154(3):549-71
3	ABP1	APP1	ABP1.2	SH3	APP1.1	PRD	Matched	domain/interface identified, in vitro	phage-display peptides, Y2H, peptide array screening	Tonkinian et al 2009 PLOSbiol, Landgraf et al 2004	SH3 of ABP1 binds PRD on APP1				7	Ho Y, et al. (2002) Systematic identification of protein complexes in Saccharomyces cerevisiae by mass spectrometry. Nature 415(6868):180-3	Tong AH, et al. (2002) A combined experimental and computational strategy to define protein interaction networks for peptide recognition modules. Science 295(5553):321-4	Drees BL, et al. (2001) A protein interaction map for cell polarity development. J Cell Biol 154(3):549-71	Fazi B, et al. (2002) Unusual binding properties of the SH3 domain of the yeast actin-binding protein Abp1: structural and functional analysis. J Biol Chem 277(7):5290-8	Landgraf C, et al. (2004) Protein interaction networks by proteome peptide scanning. PLoS Biol 2(1):E14	Landgraf C, et al. (2004) Protein interaction networks by proteome peptide scanning. PLoS Biol 2(1):E14	Tonikian R, et al. (2009) Bayesian modeling of the yeast SH3 domain interactome predicts spatiotemporal dynamics of endocytosis proteins. PLoS Biol 7(10):e1000218
4	ABP1	ARK1	ABP1.2	SH3	ARK1.1	PRD	Matched	crystal structure		Stollar et al JBC 2009	SH3 domain of ABP1 interacts with PRDs			2RPN	7	Vallurupalli P, et al. (2007) Measurement of bond vector orientations in invisible excited states of proteins. Proc Natl Acad Sci U S A 104(47):18473-7	Landgraf C, et al. (2004) Protein interaction networks by proteome peptide scanning. PLoS Biol 2(1):E14	Stollar EJ, et al. (2009) Structural, functional, and bioinformatic studies demonstrate the crucial role of an extended peptide binding site for the SH3 domain of yeast Abp1p. J Biol Chem 284(39):26918-27	Fazi B, et al. (2002) Unusual binding properties of the SH3 domain of the yeast actin-binding protein Abp1: structural and functional analysis. J Biol Chem 277(7):5290-8	Tonikian R, et al. (2009) Bayesian modeling of the yeast SH3 domain interactome predicts spatiotemporal dynamics of endocytosis proteins. PLoS Biol 7(10):e1000218	Breitkreutz A, et al. (2010) A global protein kinase and phosphatase interaction network in yeast. Science 328(5981):1043-6	Tong AH, et al. (2002) A combined experimental and computational strategy to define protein interaction networks for peptide recognition modules. Science 295(5553):321-4
5	ABP1	INP52	ABP1.2	SH3	INP52.1	PRD	Matched	crystal structure		Stollar et al JBC 2009	SH3 domain of ABP1 interacts with PRDs				5	Stefan CJ, et al. (2005) The phosphoinositide phosphatase Sjl2 is recruited to cortical actin patches in the control of vesicle formation and fission during endocytosis. Mol Cell Biol 25(8):2910-23	Stefan CJ, et al. (2005) The phosphoinositide phosphatase Sjl2 is recruited to cortical actin patches in the control of vesicle formation and fission during endocytosis. Mol Cell Biol 25(8):2910-23	Fazi B, et al. (2002) Unusual binding properties of the SH3 domain of the yeast actin-binding protein Abp1: structural and functional analysis. J Biol Chem 277(7):5290-8	Tong AH, et al. (2002) A combined experimental and computational strategy to define protein interaction networks for peptide recognition modules. Science 295(5553):321-4	Stollar EJ, et al. (2009) Structural, functional, and bioinformatic studies demonstrate the crucial role of an extended peptide binding site for the SH3 domain of yeast Abp1p. J Biol Chem 284(39):26918-27
6	ABP1	PRK1	ABP1.2	SH3	PRK1.2	PRD	Matched	crystal structure		Stollar et al JBC 2009	same as ARK1				6	Ho Y, et al. (2002) Systematic identification of protein complexes in Saccharomyces cerevisiae by mass spectrometry. Nature 415(6868):180-3	Tong AH, et al. (2002) A combined experimental and computational strategy to define protein interaction networks for peptide recognition modules. Science 295(5553):321-4	Landgraf C, et al. (2004) Protein interaction networks by proteome peptide scanning. PLoS Biol 2(1):E14	Tonikian R, et al. (2009) Bayesian modeling of the yeast SH3 domain interactome predicts spatiotemporal dynamics of endocytosis proteins. PLoS Biol 7(10):e1000218	Fazi B, et al. (2002) Unusual binding properties of the SH3 domain of the yeast actin-binding protein Abp1: structural and functional analysis. J Biol Chem 277(7):5290-8	Landgraf C, et al. (2004) Protein interaction networks by proteome peptide scanning. PLoS Biol 2(1):E14
7	ACT1	ACT1	ACT1.0	back, barbed end	ACT1.1	back, pointed end	Matched	crystal structure		Galkin et al 2011 PNAS, Cong et al 2008 JMB	Back, insides of actin have barbed bind to pointed tail insides.	263, 265-266, 270, 177, 112, 173, 179, 375, 371, 291, 287, 325, 290	40, 43-44, 63, 191, 194-195, 201, 267-268, 45, 46, 243, 244	3J0S.pdb, 3B63.pdb	10	Rodal AA, et al. (1999) Aip1p interacts with cofilin to disassemble actin filaments. J Cell Biol 145(6):1251-64	Stokasimov E, et al. (2008) Role of intermonomer ionic bridges in the stabilization of the actin filament. J Biol Chem 283(50):34844-54	Yu H, et al. (2008) High-quality binary protein interaction map of the yeast interactome network. Science 322(5898):104-10	Shvetsov A, et al. (2008) Actin hydrophobic loop 262-274 and filament nucleation and elongation. J Mol Biol 375(3):793-801	Madania A, et al. (1999) The Saccharomyces cerevisiae homologue of human Wiskott-Aldrich syndrome protein Las17p interacts with the Arp2/3 complex. Mol Biol Cell 10(10):3521-38	Wen KK, et al. (2011) A Mutant Profilin Suppresses a Mutant Actin-Dependent Mitochondrial Phenotype in S. cerevisae. J Biol Chem ()	Vaduva G, et al. (1997) Actin-binding verprolin is a polarity development protein required for the morphogenesis and function of the yeast actin cytoskeleton. J Cell Biol 139(7):1821-33	Stokasimov E and Rubenstein PA (2009) Actin Isoform-specific Conformational Differences Observed with Hydrogen/Deuterium Exchange and Mass Spectrometry. J Biol Chem 284(37):25421-30	Grintsevich EE, et al. (2008) Mapping the cofilin binding site on yeast G-actin by chemical cross-linking. J Mol Biol 377(2):395-409	Scoville D, et al. (2009) Effects of binding factors on structural elements in F-actin. Biochemistry 48(2):370-8
8	YAP1802	ARK1	YAP1802.3		ARK1.0	SER/THR kinase domain	Matched	domain/interface identified, in vitro	mass spectrometry	Breitkreutz et al Science 2010	kinase phosphorylates YAP1802.		11-309 kinase domain		2	Ito T, et al. (2001) A comprehensive two-hybrid analysis to explore the yeast protein interactome. Proc Natl Acad Sci U S A 98(8):4569-74	Breitkreutz A, et al. (2010) A global protein kinase and phosphatase interaction network in yeast. Science 328(5981):1043-6
9	ACT1	SAC6	ACT1.2	filament, subunit 1,2,3	SAC6.0	CH domain	Matched	crystal structure		Galkin et al 2010 NSB	CH domain of SAC6 binds to actin, overlaps with barbed groove but is also stabilized by side interactions	25, 146-148, 167, 341-349. 34, 35, 47-55, 57, 68-69, 84, 87, 90-97, 99-100	3LUE.pdb	3LUE.pdb	7	Sandrock TM, et al. (1997) Allele-specific suppression by formation of new protein-protein interactions in yeast. Genetics 147(4):1635-42	Karpova TS, et al. (1995) Actin filaments in yeast are unstable in the absence of capping protein or fimbrin. J Cell Biol 131(6 Pt 1):1483-93	Holtzman DA, et al. (1994) Mapping actin surfaces required for functional interactions in vivo. J Cell Biol 126(2):423-32	Gavin AC, et al. (2006) Proteome survey reveals modularity of the yeast cell machinery. Nature 440(7084):631-6	Collins SR, et al. (2007) Toward a Comprehensive Atlas of the Physical Interactome of Saccharomyces cerevisiae. Mol Cell Proteomics 6(3):439-50	Honts JE, et al. (1994) Actin mutations that show suppression with fimbrin mutations identify a likely fimbrin-binding site on actin. J Cell Biol 126(2):413-22	Adams AE, et al. (1991) Requirement of yeast fimbrin for actin organization and morphogenesis in vivo. Nature 354(6352):404-8
10	ACT1	CRN1	ACT1.2	filament, subunit 1,2,3	CRN1.0	CC domain	Matched	domain/interface identified, in vitro, in vivo	in vivo mutation/deletion studies, flourescense quenching, cosedimentation assays,	Gandhi et al 2009 Mol Cell	Crn1 has 2 roles, bindswith both its beta propeller and CC domain. Inhibits cofilin binding.				4	Gandhi M, et al. (2009) Coronin switches roles in actin disassembly depending on the nucleotide state of actin. Mol Cell 34(3):364-74	Liu SL, et al. (2011) Mechanism of a concentration-dependent switch between activation and inhibition of ARP2/3 complex by coronin. J Biol Chem ()	Collins SR, et al. (2007) Toward a Comprehensive Atlas of the Physical Interactome of Saccharomyces cerevisiae. Mol Cell Proteomics 6(3):439-50	Goode BL, et al. (1999) Coronin promotes the rapid assembly and cross-linking of actin filaments and may link the actin and microtubule cytoskeletons in yeast. J Cell Biol 144(1):83-98
11	ACT1	SCP1	ACT1.2	filament, subunit 1,2,3	SCP1.0		Matched	domain/interface identified, in vitro	cosedimentation assays, mutation studies	Goodman et al 2003	Bundles, similar to SAC6, probably competes with SAC6.				6	Goodman A, et al. (2003) The Saccharomyces cerevisiae calponin/transgelin homolog Scp1 functions with fimbrin to regulate stability and organization of the actin cytoskeleton. Mol Biol Cell 14(7):2617-29	Goodman A, et al. (2003) The Saccharomyces cerevisiae calponin/transgelin homolog Scp1 functions with fimbrin to regulate stability and organization of the actin cytoskeleton. Mol Biol Cell 14(7):2617-29	Winder SJ, et al. (2003) SCP1 encodes an actin-bundling protein in yeast. Biochem J 375(Pt 2):287-95	Gheorghe DM, et al. (2008) Interactions between the yeast SM22 homologue Scp1 and actin demonstrate the importance of actin bundling in endocytosis. J Biol Chem 283(22):15037-46	Winder SJ, et al. (2003) SCP1 encodes an actin-bundling protein in yeast. Biochem J 375(Pt 2):287-95	Gheorghe DM, et al. (2008) Interactions between the yeast SM22 homologue Scp1 and actin demonstrate the importance of actin bundling in endocytosis. J Biol Chem 283(22):15037-46
12	ACT1	CAP1	ACT1.0	back barbed end	CAP1.0		Matched	interface regions inferred, in vitro	mutational studies, in vitro binding	Wear et al 2004 TIBS	cap1-cap2 dimer binds to barbed end of actin, put them as binding through same mechanism.				2	Collins SR, et al. (2007) Toward a Comprehensive Atlas of the Physical Interactome of Saccharomyces cerevisiae. Mol Cell Proteomics 6(3):439-50	Gavin et al. (2006)
13	ACT1	TWF1	ACT1.2	filament, subunit 1,2,3	TWF1.0	cofilin domain	Matched	domain/interface identified, in vitro	native gell assay, mutational studies,	Palmgren et al 2001 JCB	has cofilin like domain, binds to actin same as cofilin, also binds to capping proteins				5	Goode BL, et al. (1998) Regulation of the cortical actin cytoskeleton in budding yeast by twinfilin, a ubiquitous actin monomer-sequestering protein. J Cell Biol 142(3):723-33	Palmgren S, et al. (2001) Interactions with PIP2, ADP-actin monomers, and capping protein regulate the activity and localization of yeast twinfilin. J Cell Biol 155(2):251-60	Moseley JB, et al. (2006) Twinfilin is an actin-filament-severing protein and promotes rapid turnover of actin structures in vivo. J Cell Sci 119(Pt 8):1547-57	Goode BL, et al. (1998) Regulation of the cortical actin cytoskeleton in budding yeast by twinfilin, a ubiquitous actin monomer-sequestering protein. J Cell Biol 142(3):723-33	Palmgren S, et al. (2001) Interactions with PIP2, ADP-actin monomers, and capping protein regulate the activity and localization of yeast twinfilin. J Cell Biol 155(2):251-60
14	ACT1	COF1	ACT1.2	filament, subunit 1,2,3	COF1.0	cofilin domain	Matched	crystal structure		Galkin et al 2011 PNAS	PDB structure, cofilin domain.	27-29, 50, 91-92, 95-100, 337 on front. Also 133, 140, 143-148, 167, 291-292, 328, 332, 341-342, 345-346, 351, 355	3J0S.pdb	3J0S.pdb	15	Uetz P, et al. (2000) A comprehensive analysis of protein-protein interactions in Saccharomyces cerevisiae. Nature 403(6770):623-7	Drees BL, et al. (2001) A protein interaction map for cell polarity development. J Cell Biol 154(3):549-71	Suarez C, et al. (2011) Cofilin tunes the nucleotide state of actin filaments and severs at bare and decorated segment boundaries. Curr Biol 21(10):862-8	Iida K and Yahara I (1999) Cooperation of two actin-binding proteins, cofilin and Aip1, in Saccharomyces cerevisiae. Genes Cells 4(1):21-32	Rodal AA, et al. (1999) Aip1p interacts with cofilin to disassemble actin filaments. J Cell Biol 145(6):1251-64	McCullough BR, et al. (2011) Cofilin-linked changes in actin filament flexibility promote severing. Biophys J 101(1):151-9	Rodal AA, et al. (1999) Aip1p interacts with cofilin to disassemble actin filaments. J Cell Biol 145(6):1251-64	Moon AL, et al. (1993) Cofilin is an essential component of the yeast cortical cytoskeleton. J Cell Biol 120(2):421-35	Lappalainen P, et al. (1997) Essential functions and actin-binding surfaces of yeast cofilin revealed by systematic mutagenesis. EMBO J 16(18):5520-30	Scoville D, et al. (2009) Effects of binding factors on structural elements in F-actin. Biochemistry 48(2):370-8	Stokasimov E, et al. (2008) Role of intermonomer ionic bridges in the stabilization of the actin filament. J Biol Chem 283(50):34844-54	Grintsevich EE, et al. (2008) Mapping the cofilin binding site on yeast G-actin by chemical cross-linking. J Mol Biol 377(2):395-409	Shvetsov A, et al. (2008) Actin hydrophobic loop 262-274 and filament nucleation and elongation. J Mol Biol 375(3):793-801	Gandhi M, et al. (2009) Coronin switches roles in actin disassembly depending on the nucleotide state of actin. Mol Cell 34(3):364-74	Clark MG and Amberg DC (2007) Biochemical and genetic analyses provide insight into the structural and mechanistic properties of actin filament disassembly by the Aip1p cofilin complex in Saccharomyces cerevisiae. Genetics 176(3):1527-39
15	ACT1	CRN1	ACT1.3	filament, subunit 4	CRN1.1	beta propeller	Matched	one domain/interface identified, other inferred, in vitro	microtubule affinity chromatography, cosedimentation, bundling assays, truncation studies	Goode et al 1999	beta propeller, binds similar to AIP1, probably at subunit 4				4	Gandhi M, et al. (2009) Coronin switches roles in actin disassembly depending on the nucleotide state of actin. Mol Cell 34(3):364-74	Liu SL, et al. (2011) Mechanism of a concentration-dependent switch between activation and inhibition of ARP2/3 complex by coronin. J Biol Chem ()	Collins SR, et al. (2007) Toward a Comprehensive Atlas of the Physical Interactome of Saccharomyces cerevisiae. Mol Cell Proteomics 6(3):439-50	Goode BL, et al. (1999) Coronin promotes the rapid assembly and cross-linking of actin filaments and may link the actin and microtubule cytoskeletons in yeast. J Cell Biol 144(1):83-98
16	ACT1	PFY1	ACT1.0	back barbed end	PFY1.0		Matched	crystal structure		Schutt et al Nature 1993	profilin binds actin and Prds at same time, las17 and pfy bind actin simultaneously.	113, 133, 166-173, 284-290, 354-355, 361, 364-365, 369, 371-373	2BTF.pdb	2BTF.pdb	8	Drees BL, et al. (2001) A protein interaction map for cell polarity development. J Cell Biol 154(3):549-71	Evangelista M, et al. (1997) Bni1p, a yeast formin linking cdc42p and the actin cytoskeleton during polarized morphogenesis. Science 276(5309):118-22	Graziano BR, et al. (2011) Mechanism and cellular function of Bud6 as an actin nucleation-promoting factor. Mol Biol Cell ()	Eads JC, et al. (1998) Structure determination and characterization of Saccharomyces cerevisiae profilin. Biochemistry 37(32):11171-81	Vaduva G, et al. (1997) Actin-binding verprolin is a polarity development protein required for the morphogenesis and function of the yeast actin cytoskeleton. J Cell Biol 139(7):1821-33	Wen KK, et al. (2008) Control of the Ability of Profilin to Bind and Facilitate Nucleotide Exchange from G-actin. J Biol Chem 283(14):9444-53	Vaduva G, et al. (1997) Actin-binding verprolin is a polarity development protein required for the morphogenesis and function of the yeast actin cytoskeleton. J Cell Biol 139(7):1821-33	Haarer BK, et al. (1993) Mutational analysis of yeast profilin. Mol Cell Biol 13(12):7864-73
17	ACT1	LAS17	ACT1.2	front, barbed end cleft	LAS17.4	WH2 domain (V)	Matched	crystal structure		Ti et al PNAS 2011, Chereau et al 2005 PNAS	V domain of LAS17 binds to actin, Las17 binds to actin and profilin at the same time.	23-26, 28, 143-148, 167-168, 341, 344, 348-351, 355	430-458	2A3Z	6	Robertson AS, et al. (2009) The WASP homologue Las17 activates the novel actin-regulatory activity of Ysc84 to promote endocytosis in yeast. Mol Biol Cell 20(6):1618-28	Michelot A, et al. (2010) Reconstitution and protein composition analysis of endocytic actin patches. Curr Biol 20(21):1890-9	Li R (1997) Bee1, a yeast protein with homology to Wiscott-Aldrich syndrome protein, is critical for the assembly of cortical actin cytoskeleton. J Cell Biol 136(3):649-58	Madania A, et al. (1999) The Saccharomyces cerevisiae homologue of human Wiskott-Aldrich syndrome protein Las17p interacts with the Arp2/3 complex. Mol Biol Cell 10(10):3521-38	Michelot A, et al. (2010) Reconstitution and protein composition analysis of endocytic actin patches. Curr Biol 20(21):1890-9	Drees BL, et al. (2001) A protein interaction map for cell polarity development. J Cell Biol 154(3):549-71
18	ACT1	SLA2	ACT1.2	filament, subunit 1,2	SLA2.1	Talin domain	Matched	one domain/interface identified, other inferred, in vitro	mutational studies, electron microscopy, NMR	Gingras et al 2008 EMBO J	Talin domain of SLA2 binds to actin filaments, overlaps with cofilin binding at subunits 1 and 2.		>768		2	McCann RO and Craig SW (1997) The I/LWEQ module: a conserved sequence that signifies F-actin binding in functionally diverse proteins from yeast to mammals. Proc Natl Acad Sci U S A 94(11):5679-84	McCann RO and Craig SW (1999) Functional genomic analysis reveals the utility of the I/LWEQ module as a predictor of protein:actin interaction. Biochem Biophys Res Commun 266(1):135-40
19	AIM21	BBC1	AIM21.0	Class 2 PRD	BBC1.0	SH3	Matched	domain/interface identified, in vitro	phage display, Y2H, peptide array	Tong et al 2002 Science, Tonikian et al 2009	BBC1 sh3 domain binds PRDs.		N term SH3 domain		3	Tong AH, et al. (2002) A combined experimental and computational strategy to define protein interaction networks for peptide recognition modules. Science 295(5553):321-4	Tonikian R, et al. (2009) Bayesian modeling of the yeast SH3 domain interactome predicts spatiotemporal dynamics of endocytosis proteins. PLoS Biol 7(10):e1000218	Tarassov K, et al. (2008) An in vivo map of the yeast protein interactome. Science 320(5882):1465-70
20	AIM21	CAP2	AIM21.1	speculated	CAP2.3		Matched	distinct interface-speculated	multiple HTP	Wear et al 2004 TIBS	Because CAPs do not have an SH3 domain like BBC1, assume a different region of AIM21 binds to caps than binds to BBC1				3	Collins SR, et al. (2007) Toward a Comprehensive Atlas of the Physical Interactome of Saccharomyces cerevisiae. Mol Cell Proteomics 6(3):439-50	Tarassov K, et al. (2008) An in vivo map of the yeast protein interactome. Science 320(5882):1465-70	Gavin AC, et al. (2006) Proteome survey reveals modularity of the yeast cell machinery. Nature 440(7084):631-6
21	AIM21	CAP1	AIM21.1	speculated	CAP1.3		Matched	distinct interface-speculated	multiple HTP	Wear et al 2004 TIBS	Because CAPs do not have an SH3 domain like BBC1, assume a different region of AIM21 binds to caps than binds to BBC1				4	Gavin AC, et al. (2002) Functional organization of the yeast proteome by systematic analysis of protein complexes. Nature 415(6868):141-7	Gavin AC, et al. (2006) Proteome survey reveals modularity of the yeast cell machinery. Nature 440(7084):631-6	Gavin AC, et al. (2006) Proteome survey reveals modularity of the yeast cell machinery. Nature 440(7084):631-6	Collins SR, et al. (2007) Toward a Comprehensive Atlas of the Physical Interactome of Saccharomyces cerevisiae. Mol Cell Proteomics 6(3):439-50
22	AIM3	RVS167	AIM3.0	PRD	RVS167.0	SH3	Matched	domain/interface identified, in vitro	phage display, Y2H, peptide array	Tonkinian et al 2009 PLOSbiol, Tong et al 2002 Science, Landgraf et al 2004	SH3 domain of RVS167 binds PRD				8	Ito T, et al. (2001) A comprehensive two-hybrid analysis to explore the yeast protein interactome. Proc Natl Acad Sci U S A 98(8):4569-74	Drees BL, et al. (2001) A protein interaction map for cell polarity development. J Cell Biol 154(3):549-71	Drees BL, et al. (2001) A protein interaction map for cell polarity development. J Cell Biol 154(3):549-71	Germann M, et al. (2005) Characterizing the sphingolipid signaling pathway that remediates defects associated with loss of the yeast amphiphysin-like orthologs, Rvs161p and Rvs167p. J Biol Chem 280(6):4270-8	Germann M, et al. (2005) Characterizing the sphingolipid signaling pathway that remediates defects associated with loss of the yeast amphiphysin-like orthologs, Rvs161p and Rvs167p. J Biol Chem 280(6):4270-8	Krogan NJ, et al. (2006) Global landscape of protein complexes in the yeast Saccharomyces cerevisiae. Nature 440(7084):637-43	Tonikian R, et al. (2009) Bayesian modeling of the yeast SH3 domain interactome predicts spatiotemporal dynamics of endocytosis proteins. PLoS Biol 7(10):e1000218	Landgraf C, et al. (2004) Protein interaction networks by proteome peptide scanning. PLoS Biol 2(1):E14
23	AKL1	AKL1	AKL1.0		AKL1.0		Matched	interface region inferred, PDB homology	PDB homology, multiple HTP	1 Y2H/1 AP MS	Based on homology (SGD PDB homology app 3LL6), the dimer could be functional form, so self should not interfere with kinase domain			3LL6.pdb	2	Ito T, et al. (2001) A comprehensive two-hybrid analysis to explore the yeast protein interactome. Proc Natl Acad Sci U S A 98(8):4569-74	Gavin AC, et al. (2002) Functional organization of the yeast proteome by systematic analysis of protein complexes. Nature 415(6868):141-7
24	APL1	APM4	APL1.0	beta core subunit	APM4.1	mu subunit	Matched	crystal structure		Collins et al 2002 Cell, Jackson et al 2010 Cell	Used PDB, beta subunit in yeast does not appear to have appendage			2VGL.pdb, 2XA7.pdb	4	Gavin AC, et al. (2006) Proteome survey reveals modularity of the yeast cell machinery. Nature 440(7084):631-6	Collins SR, et al. (2007) Toward a Comprehensive Atlas of the Physical Interactome of Saccharomyces cerevisiae. Mol Cell Proteomics 6(3):439-50	Luo Y, et al. (2010) Resolving the Composition of Protein Complexes Using a MALDI LTQ Orbitrap. J Am Soc Mass Spectrom 21(1):34-46	Yeung BG, et al. (1999) Adaptor complex-independent clathrin function in yeast. Mol Biol Cell 10(11):3643-59
25	APL3	APS2	APL3.0	alpha core	APS2.0	sigma sununit	Matched	crystal structure		Collins et al 2002 Cell, Jackson et al 2010 Cell	Used PDB structures to assign interacting residues, left out potential mu-sigma interaction, not in both PDBs.				2	Yu H, et al. (2008) High-quality binary protein interaction map of the yeast interactome network. Science 322(5898):104-10	Gavin AC, et al. (2002) Functional organization of the yeast proteome by systematic analysis of protein complexes. Nature 415(6868):141-7
26	APL3	APM4	APL3.1	alpha core	APM4.0	mu subunit	Matched	crystal structure		Collins et al 2002 Cell, Jackson et al 2010 Cell	Used PDB structures to assign interacting residues.				3	Gavin AC, et al. (2002) Functional organization of the yeast proteome by systematic analysis of protein complexes. Nature 415(6868):141-7	Krogan NJ, et al. (2006) Global landscape of protein complexes in the yeast Saccharomyces cerevisiae. Nature 440(7084):637-43	Collins SR, et al. (2007) Toward a Comprehensive Atlas of the Physical Interactome of Saccharomyces cerevisiae. Mol Cell Proteomics 6(3):439-50
27	SLA1	END3	SLA1.2	C terminal Repeat	END3.0	N terminal EH domain	Matched	domain/interface identified, in vitro, in vivo	coimmunoprecipitation, GST fusion, Y2H	Tang et al MCB 2000	C-terminal Repeat of SLA1 binds LR1 PAN1 and N-term EH domain of END3 to form complex	856-1244			3	Tarassov K, et al. (2008) An in vivo map of the yeast protein interactome. Science 320(5882):1465-70	Tang HY, et al. (2000) Pan1p, End3p, and S1a1p, three yeast proteins required for normal cortical actin cytoskeleton organization, associate with each other and play essential roles in cell wall morphogenesis. Mol Cell Biol 20(1):12-25	Tang HY, et al. (2000) Pan1p, End3p, and S1a1p, three yeast proteins required for normal cortical actin cytoskeleton organization, associate with each other and play essential roles in cell wall morphogenesis. Mol Cell Biol 20(1):12-25
28	SLA1	CHC1	SLA1.0	Clathrin Box	CHC1.1	N-terminal	Matched	domain/interface identified, in vitro, in vivo	coimmunoprecipitation, mutational studies	Di Pietro et al EMBO J 2010	Clathrin box of SLA1 binds clathrin N-terminal domain	803-807			4	Tarassov K, et al. (2008) An in vivo map of the yeast protein interactome. Science 320(5882):1465-70	Di Pietro SM, et al. (2010) Regulation of clathrin adaptor function in endocytosis: novel role for the SAM domain. EMBO J 29(6):1033-44	Di Pietro SM, et al. (2010) Regulation of clathrin adaptor function in endocytosis: novel role for the SAM domain. EMBO J 29(6):1033-44	Feliciano D, et al. (2011) <em>In vivo</em> and <em>in vitro</em> Studies of Adaptor-clathrin Interaction.LID - 10.3791/2352 [doi]LID - 2352 [pii] J Vis Exp (47)
29	SLA1	YSC84/LSB4	SLA1.1	PRD	YSC84.1	SH3	Matched	domain/interface identified, in vitro	phage display, Y2H, peptide array	Tonikian et al 2009, Landgraf et al 2004	SH3 domain of YSC84/LSB4 binds PRD				6	Drees BL, et al. (2001) A protein interaction map for cell polarity development. J Cell Biol 154(3):549-71	Tong AH, et al. (2002) A combined experimental and computational strategy to define protein interaction networks for peptide recognition modules. Science 295(5553):321-4	Tonikian R, et al. (2009) Bayesian modeling of the yeast SH3 domain interactome predicts spatiotemporal dynamics of endocytosis proteins. PLoS Biol 7(10):e1000218	Uetz P, et al. (2000) A comprehensive analysis of protein-protein interactions in Saccharomyces cerevisiae. Nature 403(6770):623-7	Gavin AC, et al. (2002) Functional organization of the yeast proteome by systematic analysis of protein complexes. Nature 415(6868):141-7	Dewar H, et al. (2002) Novel proteins linking the actin cytoskeleton to the endocytic machinery in Saccharomyces cerevisiae. Mol Biol Cell 13(10):3646-61
30	APP1	RVS167	APP1.0	PRD_2	RVS167.0	SH3	Matched	domain/interface identified, in vitro	phage display, Y2H, peptide array	Tonikian et al 2009, Landgraf et al 2004	SH3 on RVS167 binds PRDs				6	Tong AH, et al. (2002) A combined experimental and computational strategy to define protein interaction networks for peptide recognition modules. Science 295(5553):321-4	Drees BL, et al. (2001) A protein interaction map for cell polarity development. J Cell Biol 154(3):549-71	Tonikian R, et al. (2009) Bayesian modeling of the yeast SH3 domain interactome predicts spatiotemporal dynamics of endocytosis proteins. PLoS Biol 7(10):e1000218	Drees BL, et al. (2001) A protein interaction map for cell polarity development. J Cell Biol 154(3):549-71	Yu H, et al. (2008) High-quality binary protein interaction map of the yeast interactome network. Science 322(5898):104-10	Bon E, et al. (2000) A network of proteins around Rvs167p and Rvs161p, two proteins related to the yeast actin cytoskeleton. Yeast 16(13):1229-41
31	APP1	RVS167	APP1.1	PRD	RVS167.0	SH3	Matched	domain/interface identified, in vitro	phage display, Y2H, peptide array	Tonikian et al 2009, Landgraf et al 2004	SH3 on RVS167 binds PRDs				6	Tong AH, et al. (2002) A combined experimental and computational strategy to define protein interaction networks for peptide recognition modules. Science 295(5553):321-4	Drees BL, et al. (2001) A protein interaction map for cell polarity development. J Cell Biol 154(3):549-71	Tonikian R, et al. (2009) Bayesian modeling of the yeast SH3 domain interactome predicts spatiotemporal dynamics of endocytosis proteins. PLoS Biol 7(10):e1000218	Drees BL, et al. (2001) A protein interaction map for cell polarity development. J Cell Biol 154(3):549-71	Yu H, et al. (2008) High-quality binary protein interaction map of the yeast interactome network. Science 322(5898):104-10	Bon E, et al. (2000) A network of proteins around Rvs167p and Rvs161p, two proteins related to the yeast actin cytoskeleton. Yeast 16(13):1229-41
32	APP1	LSB3	APP1.0	PRD	LSB3.1	SH3	Matched	domain/interface identified, in vitro	phage display, Y2H, peptide array	Tonikian et al 2009, Landgraf et al 2004	SH3 domain on LSB3 binds PRDs.				3	Tonikian R, et al. (2009) Bayesian modeling of the yeast SH3 domain interactome predicts spatiotemporal dynamics of endocytosis proteins. PLoS Biol 7(10):e1000218	Yu H, et al. (2008) High-quality binary protein interaction map of the yeast interactome network. Science 322(5898):104-10	Tong AH, et al. (2002) A combined experimental and computational strategy to define protein interaction networks for peptide recognition modules. Science 295(5553):321-4
33	APP1	BZZ1	APP1.1	PRD	BZZ1.0	SH3	Matched	domain/interface identified, in vitro	phage display, Y2H, peptide array	Tonikian et al, 2009; Tong et al 2002 Science	SH3 domains BZZ1-1 and BZZ1-2 bind PRD on APP1.				3	Yu H, et al. (2008) High-quality binary protein interaction map of the yeast interactome network. Science 322(5898):104-10	Tong AH, et al. (2002) A combined experimental and computational strategy to define protein interaction networks for peptide recognition modules. Science 295(5553):321-4	Tonikian R, et al. (2009) Bayesian modeling of the yeast SH3 domain interactome predicts spatiotemporal dynamics of endocytosis proteins. PLoS Biol 7(10):e1000218
34	YAP1802	PAN1	YAP1802.0	NPF motif	PAN1.0	EH domain	Matched	domain/interface identified, in vitro, in vivo	Y2H with EH domain, GST fusion, coimmunoprecipitation	Wendland et al JCB 1998	yap1802 has 5 repeated NPF motifs, binds to EH domains				2	Howard JP, et al. (2002) Sla1p serves as the targeting signal recognition factor for NPFX(1,2)D-mediated endocytosis. J Cell Biol 157(2):315-26	Wendland B and Emr SD (1998) Pan1p, yeast eps15, functions as a multivalent adaptor that coordinates protein-protein interactions essential for endocytosis. J Cell Biol 141(1):71-84
35	SLA1	SLA2	SLA1.9	GAP1 domain	SLA2.0	CC	Matched	domain/interface identified, in vitro, in vivo	Y2H, GST Fusion, truncation studies	Gourlay et al JCS 2003	Gap domain of SLA1 binds SLA2 middle CC domain. CC domain is not an SH3 domain so should not bind to PRD that is inside the gap domain.	118-361	310-768		3	Gourlay CW, et al. (2003) An interaction between Sla1p and Sla2p plays a role in regulating actin dynamics and endocytosis in budding yeast. J Cell Sci 116(Pt 12):2551-64	Gourlay CW, et al. (2003) An interaction between Sla1p and Sla2p plays a role in regulating actin dynamics and endocytosis in budding yeast. J Cell Sci 116(Pt 12):2551-64	Tarassov K, et al. (2008) An in vivo map of the yeast protein interactome. Science 320(5882):1465-70
36	SLA1	LSB3	SLA1.1	PRD	LSB3.1	SH3	Matched	domain/interface identified, in vitro	phage display, Y2H, peptide array	Tonikian et al 2009, Landgraf et al 2004	SH3 domain of LSB3 binds SLA1		86-451		6	Gavin AC, et al. (2002) Functional organization of the yeast proteome by systematic analysis of protein complexes. Nature 415(6868):141-7	Tong AH, et al. (2002) A combined experimental and computational strategy to define protein interaction networks for peptide recognition modules. Science 295(5553):321-4	Gavin AC, et al. (2006) Proteome survey reveals modularity of the yeast cell machinery. Nature 440(7084):631-6	Gavin AC, et al. (2006) Proteome survey reveals modularity of the yeast cell machinery. Nature 440(7084):631-6	Tarassov K, et al. (2008) An in vivo map of the yeast protein interactome. Science 320(5882):1465-70	Tonikian R, et al. (2009) Bayesian modeling of the yeast SH3 domain interactome predicts spatiotemporal dynamics of endocytosis proteins. PLoS Biol 7(10):e1000218
37	ARC15	ARC19	ARC15.0	arp23complex	ARC19.2	arp23complex	Matched	crystal structure		Robinson et al Science 2001	Assigned from PDB structure with residues at 4A, min 3 residues per interface.			1K8K.pdb, 2P9K.pdb	5	Gavin AC, et al. (2006) Proteome survey reveals modularity of the yeast cell machinery. Nature 440(7084):631-6	Collins SR, et al. (2007) Toward a Comprehensive Atlas of the Physical Interactome of Saccharomyces cerevisiae. Mol Cell Proteomics 6(3):439-50	Gavin AC, et al. (2002) Functional organization of the yeast proteome by systematic analysis of protein complexes. Nature 415(6868):141-7	D'Agostino JL and Goode BL (2005) Dissection of Arp2/3 complex actin nucleation mechanism and distinct roles for its nucleation-promoting factors in Saccharomyces cerevisiae. Genetics 171(1):35-47	Ito T, et al. (2001) A comprehensive two-hybrid analysis to explore the yeast protein interactome. Proc Natl Acad Sci U S A 98(8):4569-74
38	ARC15	ARC40	ARC15.1	arp23complex	ARC40.1	arp23complex	Matched	crystal structure		Robinson et al Science 2001	Assigned from PDB structure with residues at 4A, min 3 residues per interface.			1K8K.pdb, 2P9K.pdb	5	Gavin AC, et al. (2002) Functional organization of the yeast proteome by systematic analysis of protein complexes. Nature 415(6868):141-7	Pan F, et al. (2004) ARPC1/Arc40 mediates the interaction of the actin-related protein 2 and 3 complex with Wiskott-Aldrich syndrome protein family activators. J Biol Chem 279(52):54629-36	Krogan NJ, et al. (2006) Global landscape of protein complexes in the yeast Saccharomyces cerevisiae. Nature 440(7084):637-43	Collins SR, et al. (2007) Toward a Comprehensive Atlas of the Physical Interactome of Saccharomyces cerevisiae. Mol Cell Proteomics 6(3):439-50	Gavin AC, et al. (2006) Proteome survey reveals modularity of the yeast cell machinery. Nature 440(7084):631-6
39	ARC15	ARP2	ARC15.2	arp23complex	ARP2.1	arp23complex	Matched	crystal structure		Robinson et al Science 2001	Assigned from PDB structure with residues at 4A, min 3 residues per interface.			1K8K.pdb, 2P9K.pdb	9	Gavin AC, et al. (2002) Functional organization of the yeast proteome by systematic analysis of protein complexes. Nature 415(6868):141-7	Ho Y, et al. (2002) Systematic identification of protein complexes in Saccharomyces cerevisiae by mass spectrometry. Nature 415(6868):180-3	Boldogh IR, et al. (2001) Arp2/3 complex and actin dynamics are required for actin-based mitochondrial motility in yeast. Proc Natl Acad Sci U S A 98(6):3162-7	D'Agostino JL and Goode BL (2005) Dissection of Arp2/3 complex actin nucleation mechanism and distinct roles for its nucleation-promoting factors in Saccharomyces cerevisiae. Genetics 171(1):35-47	Humphries CL, et al. (2002) Direct regulation of Arp2/3 complex activity and function by the actin binding protein coronin. J Cell Biol 159(6):993-1004	Goode BL, et al. (2001) Activation of the Arp2/3 complex by the actin filament binding protein Abp1p. J Cell Biol 153(3):627-34	Collins SR, et al. (2007) Toward a Comprehensive Atlas of the Physical Interactome of Saccharomyces cerevisiae. Mol Cell Proteomics 6(3):439-50	Gavin AC, et al. (2006) Proteome survey reveals modularity of the yeast cell machinery. Nature 440(7084):631-6	Daugherty KM and Goode BL (2008) Functional Surfaces on the p35/ARPC2 Subunit of Arp2/3 Complex Required for Cell Growth, Actin Nucleation, and Endocytosis. J Biol Chem 283(24):16950-9
40	ARC18	ARP3	ARC18.0	arp23complex	ARP3.2	arp23complex	Matched	crystal structure		Robinson et al Science 2001	Assigned from PDB structure with residues at 4A, min 3 residues per interface.			1K8K.pdb, 2P9K.pdb	9	Gavin AC, et al. (2006) Proteome survey reveals modularity of the yeast cell machinery. Nature 440(7084):631-6	Gavin AC, et al. (2006) Proteome survey reveals modularity of the yeast cell machinery. Nature 440(7084):631-6	D'Agostino JL and Goode BL (2005) Dissection of Arp2/3 complex actin nucleation mechanism and distinct roles for its nucleation-promoting factors in Saccharomyces cerevisiae. Genetics 171(1):35-47	Collins SR, et al. (2007) Toward a Comprehensive Atlas of the Physical Interactome of Saccharomyces cerevisiae. Mol Cell Proteomics 6(3):439-50	Winter D, et al. (1997) The complex containing actin-related proteins Arp2 and Arp3 is required for the motility and integrity of yeast actin patches. Curr Biol 7(7):519-29	Winter DC, et al. (1999) Genetic dissection of the budding yeast Arp2/3 complex: a comparison of the in vivo and structural roles of individual subunits. Proc Natl Acad Sci U S A 96(13):7288-93	Gavin AC, et al. (2002) Functional organization of the yeast proteome by systematic analysis of protein complexes. Nature 415(6868):141-7	Gavin AC, et al. (2002) Functional organization of the yeast proteome by systematic analysis of protein complexes. Nature 415(6868):141-7	Krogan NJ, et al. (2006) Global landscape of protein complexes in the yeast Saccharomyces cerevisiae. Nature 440(7084):637-43
41	SYP1	LSB3	SYP1.1	PRD	LSB3.1	SH3	Matched	domain/interface identified, in vitro	phage display, Y2H, peptide array	Tonkinian et al 2009 PLOSbiol, Landgraf et al 2004	SH3 on LSB3 binds PRD				2	Tonikian R, et al. (2009) Bayesian modeling of the yeast SH3 domain interactome predicts spatiotemporal dynamics of endocytosis proteins. PLoS Biol 7(10):e1000218	Tarassov K, et al. (2008) An in vivo map of the yeast protein interactome. Science 320(5882):1465-70
42	ARC19	ARC35	ARC19.0	arp23complex	ARC35.0	arp23complex	Matched	crystal structure		Robinson et al Science 2001	Assigned from PDB structure with residues at 4A, min 3 residues per interface.			1K8K.pdb, 2P9K.pdb	5	Gavin AC, et al. (2002) Functional organization of the yeast proteome by systematic analysis of protein complexes. Nature 415(6868):141-7	Gavin AC, et al. (2006) Proteome survey reveals modularity of the yeast cell machinery. Nature 440(7084):631-6	Daugherty KM and Goode BL (2008) Functional Surfaces on the p35/ARPC2 Subunit of Arp2/3 Complex Required for Cell Growth, Actin Nucleation, and Endocytosis. J Biol Chem 283(24):16950-9	Collins SR, et al. (2007) Toward a Comprehensive Atlas of the Physical Interactome of Saccharomyces cerevisiae. Mol Cell Proteomics 6(3):439-50	Tarassov K, et al. (2008) An in vivo map of the yeast protein interactome. Science 320(5882):1465-70
43	ARC19	ARC40	ARC19.1	arp23complex	ARC40.0	arp23complex	Matched	crystal structure		Robinson et al Science 2001	Assigned from PDB structure with residues at 4A, min 3 residues per interface.			1K8K.pdb, 2P9K.pdb	7	Gavin AC, et al. (2002) Functional organization of the yeast proteome by systematic analysis of protein complexes. Nature 415(6868):141-7	Ho Y, et al. (2002) Systematic identification of protein complexes in Saccharomyces cerevisiae by mass spectrometry. Nature 415(6868):180-3	Tarassov K, et al. (2008) An in vivo map of the yeast protein interactome. Science 320(5882):1465-70	Pan F, et al. (2004) ARPC1/Arc40 mediates the interaction of the actin-related protein 2 and 3 complex with Wiskott-Aldrich syndrome protein family activators. J Biol Chem 279(52):54629-36	Krogan NJ, et al. (2006) Global landscape of protein complexes in the yeast Saccharomyces cerevisiae. Nature 440(7084):637-43	Collins SR, et al. (2007) Toward a Comprehensive Atlas of the Physical Interactome of Saccharomyces cerevisiae. Mol Cell Proteomics 6(3):439-50	Gavin AC, et al. (2006) Proteome survey reveals modularity of the yeast cell machinery. Nature 440(7084):631-6
44	RVS167	BSP1	RVS167.0	SH3	BSP1.0	PRD	Matched	domain/interface identified, in vitro	phage display, Y2H, peptide array	Tonikian et al 2009, Tong et al 2002 Science, Landgraf et al	SH3 on RVS167 binds two PRDs on BSP1				4	Tong AH, et al. (2002) A combined experimental and computational strategy to define protein interaction networks for peptide recognition modules. Science 295(5553):321-4	Drees BL, et al. (2001) A protein interaction map for cell polarity development. J Cell Biol 154(3):549-71	Tonikian R, et al. (2009) Bayesian modeling of the yeast SH3 domain interactome predicts spatiotemporal dynamics of endocytosis proteins. PLoS Biol 7(10):e1000218	Landgraf C, et al. (2004) Protein interaction networks by proteome peptide scanning. PLoS Biol 2(1):E14
45	RVS167	BSP1	RVS167.0	SH3	BSP1.3	PRD2	Matched	domain/interface identified, in vitro	phage display, Y2H, peptide array	Tonikian et al 2009, Tong et al 2002 Science, Landgraf et al	SH3 on RVS167 binds two PRDs on BSP1				4	Tong AH, et al. (2002) A combined experimental and computational strategy to define protein interaction networks for peptide recognition modules. Science 295(5553):321-4	Drees BL, et al. (2001) A protein interaction map for cell polarity development. J Cell Biol 154(3):549-71	Tonikian R, et al. (2009) Bayesian modeling of the yeast SH3 domain interactome predicts spatiotemporal dynamics of endocytosis proteins. PLoS Biol 7(10):e1000218	Landgraf C, et al. (2004) Protein interaction networks by proteome peptide scanning. PLoS Biol 2(1):E14
46	ARC19	ARP2	ARC19.3	arp23complex	ARP2.3	arp23complex	Matched	crystal structure		Robinson et al Science 2001	Assigned from PDB structure with residues at 4A, min 3 residues per interface.			1K8K.pdb, 2P9K.pdb	7	Daugherty KM and Goode BL (2008) Functional Surfaces on the p35/ARPC2 Subunit of Arp2/3 Complex Required for Cell Growth, Actin Nucleation, and Endocytosis. J Biol Chem 283(24):16950-9	Gavin AC, et al. (2006) Proteome survey reveals modularity of the yeast cell machinery. Nature 440(7084):631-6	Collins SR, et al. (2007) Toward a Comprehensive Atlas of the Physical Interactome of Saccharomyces cerevisiae. Mol Cell Proteomics 6(3):439-50	Goode BL, et al. (2001) Activation of the Arp2/3 complex by the actin filament binding protein Abp1p. J Cell Biol 153(3):627-34	Humphries CL, et al. (2002) Direct regulation of Arp2/3 complex activity and function by the actin binding protein coronin. J Cell Biol 159(6):993-1004	Ho Y, et al. (2002) Systematic identification of protein complexes in Saccharomyces cerevisiae by mass spectrometry. Nature 415(6868):180-3	Gavin AC, et al. (2002) Functional organization of the yeast proteome by systematic analysis of protein complexes. Nature 415(6868):141-7
47	ARC19	ARP3	ARC19.4	arp23complex	ARP3.1	arp23complex	Matched	crystal structure		Robinson et al Science 2001	Assigned from PDB structure with residues at 4A, min 3 residues per interface.			1K8K.pdb, 2P9K.pdb	6	Krogan NJ, et al. (2006) Global landscape of protein complexes in the yeast Saccharomyces cerevisiae. Nature 440(7084):637-43	Winter D, et al. (1997) The complex containing actin-related proteins Arp2 and Arp3 is required for the motility and integrity of yeast actin patches. Curr Biol 7(7):519-29	Winter DC, et al. (1999) Genetic dissection of the budding yeast Arp2/3 complex: a comparison of the in vivo and structural roles of individual subunits. Proc Natl Acad Sci U S A 96(13):7288-93	Collins SR, et al. (2007) Toward a Comprehensive Atlas of the Physical Interactome of Saccharomyces cerevisiae. Mol Cell Proteomics 6(3):439-50	Gavin AC, et al. (2002) Functional organization of the yeast proteome by systematic analysis of protein complexes. Nature 415(6868):141-7	Gavin AC, et al. (2006) Proteome survey reveals modularity of the yeast cell machinery. Nature 440(7084):631-6
48	ARC35	ARP3	ARC35.1	arp23complex	ARP3.3	arp23complex	Matched	crystal structure		Robinson et al Science 2001	Assigned from PDB structure with residues at 4A, min 3 residues per interface.			1K8K.pdb, 2P9K.pdb	8	Winter DC, et al. (1999) Genetic dissection of the budding yeast Arp2/3 complex: a comparison of the in vivo and structural roles of individual subunits. Proc Natl Acad Sci U S A 96(13):7288-93	Gavin AC, et al. (2006) Proteome survey reveals modularity of the yeast cell machinery. Nature 440(7084):631-6	Daugherty KM and Goode BL (2008) Functional Surfaces on the p35/ARPC2 Subunit of Arp2/3 Complex Required for Cell Growth, Actin Nucleation, and Endocytosis. J Biol Chem 283(24):16950-9	Gavin AC, et al. (2006) Proteome survey reveals modularity of the yeast cell machinery. Nature 440(7084):631-6	Collins SR, et al. (2007) Toward a Comprehensive Atlas of the Physical Interactome of Saccharomyces cerevisiae. Mol Cell Proteomics 6(3):439-50	Winter D, et al. (1997) The complex containing actin-related proteins Arp2 and Arp3 is required for the motility and integrity of yeast actin patches. Curr Biol 7(7):519-29	Gavin AC, et al. (2002) Functional organization of the yeast proteome by systematic analysis of protein complexes. Nature 415(6868):141-7	Gavin AC, et al. (2002) Functional organization of the yeast proteome by systematic analysis of protein complexes. Nature 415(6868):141-7
49	SYP1	LAS17	SYP1.0	region between c-terminal u2 homology and N-terminal F-BAR	LAS17.5	outside VCA region	Matched	domain/interface identified, in vitro	in vitro binding bead assay, truncation studies	Boettner et al 2009 Curr Biol	SYP1 inhibits las17 activation of arp2/3, but it does not bind to the VCA region				2	Tarassov K, et al. (2008) An in vivo map of the yeast protein interactome. Science 320(5882):1465-70	Michelot A, et al. (2010) Reconstitution and protein composition analysis of endocytic actin patches. Curr Biol 20(21):1890-9
50	RVS167	RVS167	RVS167.2		RVS167.2		Matched	distinct nonoverlappin interface inferred, in vitro, in vivo	cosedimentation, tubule assays, mutational studies, bimolecular flourescence complementation	Youn et al MBC 2010, Friesen et al 2006	RVS167 forms heterodimer with RVS161, does not form Homodimer according to Friesen et al MBC 2006 but does oligomerize to itself, as a heterodimer. Also Germann et al do not see dimerization.				7	Colwill K, et al. (1999) In vivo analysis of the domains of yeast Rvs167p suggests Rvs167p function is mediated through multiple protein interactions. Genetics 152(3):881-93	Bon E, et al. (2000) A network of proteins around Rvs167p and Rvs161p, two proteins related to the yeast actin cytoskeleton. Yeast 16(13):1229-41	Drees BL, et al. (2001) A protein interaction map for cell polarity development. J Cell Biol 154(3):549-71	Youn JY, et al. (2010) Dissecting BAR Domain Function in the Yeast Amphiphysins Rvs161 and Rvs167 during Endocytosis. Mol Biol Cell 21(17):3054-69	Lombardi R and Riezman H (2001) Rvs161p and Rvs167p, the two yeast amphiphysin homologs, function together in vivo. J Biol Chem 276(8):6016-22	Lombardi R and Riezman H (2001) Rvs161p and Rvs167p, the two yeast amphiphysin homologs, function together in vivo. J Biol Chem 276(8):6016-22	Tarassov K, et al. (2008) An in vivo map of the yeast protein interactome. Science 320(5882):1465-70
51	YAP1802	PRK1	YAP1802.3	phospho site	PRK1.1	SER/THR kinase domain	Matched	domain/interface identified, in vitro	mass spectrometry	Jin et al MBC 2008, Breitkreutz et al 2010	PRK1 kinase region binds (L/I/V/M) xx (Q/M/T/S)xTG consensus site.				2	Breitkreutz A, et al. (2010) A global protein kinase and phosphatase interaction network in yeast. Science 328(5981):1043-6	Yu H, et al. (2008) High-quality binary protein interaction map of the yeast interactome network. Science 322(5898):104-10
52	SYP1	EDE1	SYP1.2	C terminal	EDE1.0	C terminal	Matched	domain/interface identified, in vitro, in vivo	Y2H, GST Fusion, truncation studies	Reider et al, 2009 EMBO J. Stimpson et al 2009 MBC	C terminal domain of EDE1 binds C terminal of SYP1, independently of the UBA	626-870	1109-1247		10	Gavin AC, et al. (2002) Functional organization of the yeast proteome by systematic analysis of protein complexes. Nature 415(6868):141-7	Krogan NJ, et al. (2006) Global landscape of protein complexes in the yeast Saccharomyces cerevisiae. Nature 440(7084):637-43	Gavin AC, et al. (2006) Proteome survey reveals modularity of the yeast cell machinery. Nature 440(7084):631-6	Brooks MA, et al. (2010) Systematic Bioinformatics and Experimental Validation of Yeast Complexes Reduces the Rate of Attrition during Structural Investigations. Structure 18(9):1075-82	Reider A, et al. (2009) Syp1 is a conserved endocytic adaptor that contains domains involved in cargo selection and membrane tubulation. EMBO J 28(20):3103-16	Yu H, et al. (2008) High-quality binary protein interaction map of the yeast interactome network. Science 322(5898):104-10	Gavin AC, et al. (2006) Proteome survey reveals modularity of the yeast cell machinery. Nature 440(7084):631-6	Collins SR, et al. (2007) Toward a Comprehensive Atlas of the Physical Interactome of Saccharomyces cerevisiae. Mol Cell Proteomics 6(3):439-50	Reider A, et al. (2009) Syp1 is a conserved endocytic adaptor that contains domains involved in cargo selection and membrane tubulation. EMBO J 28(20):3103-16	Reider A, et al. (2009) Syp1 is a conserved endocytic adaptor that contains domains involved in cargo selection and membrane tubulation. EMBO J 28(20):3103-16
53	ARC40	LAS17	ARC40.2		LAS17.1	Acidic domain	Matched	one domain/interface identified, other inferred, in vitro	crosslinking, truncation, Isothermal titration calorimetry	Ti et al PNAS 2011	las17 binds to site 1, mostly stabilized by acidic domain binding to arc40 and inhibits actin binding by arp23 complex				5	Michelot A, et al. (2010) Reconstitution and protein composition analysis of endocytic actin patches. Curr Biol 20(21):1890-9	Pan F, et al. (2004) ARPC1/Arc40 mediates the interaction of the actin-related protein 2 and 3 complex with Wiskott-Aldrich syndrome protein family activators. J Biol Chem 279(52):54629-36	Balcer HI, et al. (2010) The p40/ARPC1 Subunit of Arp2/3 Complex Performs Multiple Essential Roles in WASp-regulated Actin Nucleation. J Biol Chem 285(11):8481-91	Evangelista M, et al. (2000) A role for myosin-I in actin assembly through interactions with Vrp1p, Bee1p, and the Arp2/3 complex. J Cell Biol 148(2):353-62	Tarassov K, et al. (2008) An in vivo map of the yeast protein interactome. Science 320(5882):1465-70
54	ARC40	MYO5	ARC40.2		MYO5.2	Acidic domain	Matched	one domain/interface identified, other inferred, in vitro, in vivo	GST Fusion, truncation, immunoprecipitation	Lechler et al JCB 2000, Idrissi et al MBC 2002	Direct binding of acidic domain to arp2/3 complex, so through analogy assign the interaction to arc40 and arp3 that bind Las17s acidic domain				3	Pan F, et al. (2004) ARPC1/Arc40 mediates the interaction of the actin-related protein 2 and 3 complex with Wiskott-Aldrich syndrome protein family activators. J Biol Chem 279(52):54629-36	Evangelista M, et al. (2000) A role for myosin-I in actin assembly through interactions with Vrp1p, Bee1p, and the Arp2/3 complex. J Cell Biol 148(2):353-62	Tarassov K, et al. (2008) An in vivo map of the yeast protein interactome. Science 320(5882):1465-70
55	YAP1801	PRK1	YAP1801.1	phospho site	PRK1.1	SER/THR kinase domain	Matched	domain/interface identified, in vitro	mass spectrometry	Jin et al MBC 2008, Breitkreutz et al 2010	PRK1 kinase region binds (L/I/V/M) xx (Q/M/T/S)xTG consensus site.				3	Yu H, et al. (2008) High-quality binary protein interaction map of the yeast interactome network. Science 322(5898):104-10	Breitkreutz A, et al. (2010) A global protein kinase and phosphatase interaction network in yeast. Science 328(5981):1043-6	Mok J, et al. (2010) Deciphering protein kinase specificity through large-scale analysis of yeast phosphorylation site motifs. Sci Signal 3(109):ra12
56	YAP1802	CHC1	YAP1802.2	Clathrin Box	CHC1.1	N terminal domain	Matched	domain/interface identified, in vitro	GST Fusion, truncation	Wendland et al JCB 1998	N terminal foot of clathrin trimers binds clathrin boxes	C terminal			2	Wendland B and Emr SD (1998) Pan1p, yeast eps15, functions as a multivalent adaptor that coordinates protein-protein interactions essential for endocytosis. J Cell Biol 141(1):71-84	Newpher TM, et al. (2005) In vivo dynamics of clathrin and its adaptor-dependent recruitment to the actin-based endocytic machinery in yeast. Dev Cell 9(1):87-98
57	ARP2	LAS17	ARP2.0	front, side	LAS17.0	Acidic domain	Matched	one domain/interface identified, other inferred, in vitro	crosslinking, truncation	Ti et al PNAS 2011	Some discrepancy how many ways las17 can bind arp2/3. For binding to ARP2, used analogy to C helix region of LAS17 binding to ARP3 and therefore assigned them same binding mode				6	Schlecht U, et al. (2012) Multiplex assay for condition-dependent changes in protein-protein interactions. Proc Natl Acad Sci U S A ()	Winter D, et al. (1999) Activation of the yeast Arp2/3 complex by Bee1p, a WASP-family protein. Curr Biol 9(9):501-4	Madania A, et al. (1999) The Saccharomyces cerevisiae homologue of human Wiskott-Aldrich syndrome protein Las17p interacts with the Arp2/3 complex. Mol Biol Cell 10(10):3521-38	Tarassov K, et al. (2008) An in vivo map of the yeast protein interactome. Science 320(5882):1465-70	Lechler T, et al. (2000) Direct involvement of yeast type I myosins in Cdc42-dependent actin polymerization. J Cell Biol 148(2):363-73	Michelot A, et al. (2010) Reconstitution and protein composition analysis of endocytic actin patches. Curr Biol 20(21):1890-9
58	ARP2	LAS17	ARP2.6	barbed end groove	LAS17.1	C of VCA domain	Matched	one domain/interface identified, other inferred, in vitro	crosslinking, truncation	Ti et al PNAS 2011	Some discrepancy how many ways las17 can bind arp2/3. For binding to ARP2, used analogy to C helix region of LAS17 binding to ARP3 and therefore assigned them same binding mode				6	Schlecht U, et al. (2012) Multiplex assay for condition-dependent changes in protein-protein interactions. Proc Natl Acad Sci U S A ()	Winter D, et al. (1999) Activation of the yeast Arp2/3 complex by Bee1p, a WASP-family protein. Curr Biol 9(9):501-4	Madania A, et al. (1999) The Saccharomyces cerevisiae homologue of human Wiskott-Aldrich syndrome protein Las17p interacts with the Arp2/3 complex. Mol Biol Cell 10(10):3521-38	Tarassov K, et al. (2008) An in vivo map of the yeast protein interactome. Science 320(5882):1465-70	Lechler T, et al. (2000) Direct involvement of yeast type I myosins in Cdc42-dependent actin polymerization. J Cell Biol 148(2):363-73	Michelot A, et al. (2010) Reconstitution and protein composition analysis of endocytic actin patches. Curr Biol 20(21):1890-9
59	RVS167	LAS17	RVS167.0	SH3	LAS17.2	PRD_3	Matched	domain/interface identified, in vitro, in vivo	coimmunoprecipitation, ELISA, phage display, Y2H, peptide array	Tong et al 2002 Science, Tonikian et al 2009	SH3 of RVS167 binds two PRDS on LAS17		C-terminal		16	Michelot A, et al. (2010) Reconstitution and protein composition analysis of endocytic actin patches. Curr Biol 20(21):1890-9	Landgraf C, et al. (2004) Protein interaction networks by proteome peptide scanning. PLoS Biol 2(1):E14	Friesen H, et al. (2003) Regulation of the yeast amphiphysin homologue Rvs167p by phosphorylation. Mol Biol Cell 14(7):3027-40	Tong AH, et al. (2002) A combined experimental and computational strategy to define protein interaction networks for peptide recognition modules. Science 295(5553):321-4	Tong AH, et al. (2002) A combined experimental and computational strategy to define protein interaction networks for peptide recognition modules. Science 295(5553):321-4	Drees BL, et al. (2001) A protein interaction map for cell polarity development. J Cell Biol 154(3):549-71	Drees BL, et al. (2001) A protein interaction map for cell polarity development. J Cell Biol 154(3):549-71	Tong AH, et al. (2002) A combined experimental and computational strategy to define protein interaction networks for peptide recognition modules. Science 295(5553):321-4	Ho Y, et al. (2002) Systematic identification of protein complexes in Saccharomyces cerevisiae by mass spectrometry. Nature 415(6868):180-3	Madania A, et al. (1999) The Saccharomyces cerevisiae homologue of human Wiskott-Aldrich syndrome protein Las17p interacts with the Arp2/3 complex. Mol Biol Cell 10(10):3521-38	Colwill K, et al. (1999) In vivo analysis of the domains of yeast Rvs167p suggests Rvs167p function is mediated through multiple protein interactions. Genetics 152(3):881-93	Bon E, et al. (2000) A network of proteins around Rvs167p and Rvs161p, two proteins related to the yeast actin cytoskeleton. Yeast 16(13):1229-41	Germann M, et al. (2005) Characterizing the sphingolipid signaling pathway that remediates defects associated with loss of the yeast amphiphysin-like orthologs, Rvs161p and Rvs167p. J Biol Chem 280(6):4270-8	Yu H, et al. (2008) High-quality binary protein interaction map of the yeast interactome network. Science 322(5898):104-10	Tonikian R, et al. (2009) Bayesian modeling of the yeast SH3 domain interactome predicts spatiotemporal dynamics of endocytosis proteins. PLoS Biol 7(10):e1000218	Rajmohan R, et al. (2009) Las17p-Vrp1p but not Las17p-Arp2/3 interaction is important for actin patch polarization in yeast. Biochim Biophys Acta 1793(5):825-35
60	RVS167	LAS17	RVS167.0	SH3	LAS17.8	PRD_1	Matched	domain/interface identified, in vitro, in vivo	coimmunoprecipitation, ELISA, phage display, Y2H, peptide array	Tong et al 2002 Science, Tonikian et al 2009	SH3 of RVS167 binds two PRDS on LAS17		C-terminal		16	Michelot A, et al. (2010) Reconstitution and protein composition analysis of endocytic actin patches. Curr Biol 20(21):1890-9	Landgraf C, et al. (2004) Protein interaction networks by proteome peptide scanning. PLoS Biol 2(1):E14	Friesen H, et al. (2003) Regulation of the yeast amphiphysin homologue Rvs167p by phosphorylation. Mol Biol Cell 14(7):3027-40	Tong AH, et al. (2002) A combined experimental and computational strategy to define protein interaction networks for peptide recognition modules. Science 295(5553):321-4	Tong AH, et al. (2002) A combined experimental and computational strategy to define protein interaction networks for peptide recognition modules. Science 295(5553):321-4	Drees BL, et al. (2001) A protein interaction map for cell polarity development. J Cell Biol 154(3):549-71	Drees BL, et al. (2001) A protein interaction map for cell polarity development. J Cell Biol 154(3):549-71	Tong AH, et al. (2002) A combined experimental and computational strategy to define protein interaction networks for peptide recognition modules. Science 295(5553):321-4	Ho Y, et al. (2002) Systematic identification of protein complexes in Saccharomyces cerevisiae by mass spectrometry. Nature 415(6868):180-3	Madania A, et al. (1999) The Saccharomyces cerevisiae homologue of human Wiskott-Aldrich syndrome protein Las17p interacts with the Arp2/3 complex. Mol Biol Cell 10(10):3521-38	Colwill K, et al. (1999) In vivo analysis of the domains of yeast Rvs167p suggests Rvs167p function is mediated through multiple protein interactions. Genetics 152(3):881-93	Bon E, et al. (2000) A network of proteins around Rvs167p and Rvs161p, two proteins related to the yeast actin cytoskeleton. Yeast 16(13):1229-41	Germann M, et al. (2005) Characterizing the sphingolipid signaling pathway that remediates defects associated with loss of the yeast amphiphysin-like orthologs, Rvs161p and Rvs167p. J Biol Chem 280(6):4270-8	Yu H, et al. (2008) High-quality binary protein interaction map of the yeast interactome network. Science 322(5898):104-10	Tonikian R, et al. (2009) Bayesian modeling of the yeast SH3 domain interactome predicts spatiotemporal dynamics of endocytosis proteins. PLoS Biol 7(10):e1000218	Rajmohan R, et al. (2009) Las17p-Vrp1p but not Las17p-Arp2/3 interaction is important for actin patch polarization in yeast. Biochim Biophys Acta 1793(5):825-35
61	ARP2	ARP3	ARP2.2	arp23complex	ARP3.0		Matched	crystal structure		Robinson et al Science 2001	Assigned from PDB structure with residues at 4A, min 3.				16	Gavin AC, et al. (2006) Proteome survey reveals modularity of the yeast cell machinery. Nature 440(7084):631-6	Pan F, et al. (2004) ARPC1/Arc40 mediates the interaction of the actin-related protein 2 and 3 complex with Wiskott-Aldrich syndrome protein family activators. J Biol Chem 279(52):54629-36	Pan F, et al. (2004) ARPC1/Arc40 mediates the interaction of the actin-related protein 2 and 3 complex with Wiskott-Aldrich syndrome protein family activators. J Biol Chem 279(52):54629-36	Winter D, et al. (1997) The complex containing actin-related proteins Arp2 and Arp3 is required for the motility and integrity of yeast actin patches. Curr Biol 7(7):519-29	Krogan NJ, et al. (2006) Global landscape of protein complexes in the yeast Saccharomyces cerevisiae. Nature 440(7084):637-43	Winter DC, et al. (1999) Genetic dissection of the budding yeast Arp2/3 complex: a comparison of the in vivo and structural roles of individual subunits. Proc Natl Acad Sci U S A 96(13):7288-93	Goode BL, et al. (2001) Activation of the Arp2/3 complex by the actin filament binding protein Abp1p. J Cell Biol 153(3):627-34	Humphries CL, et al. (2002) Direct regulation of Arp2/3 complex activity and function by the actin binding protein coronin. J Cell Biol 159(6):993-1004	Collins SR, et al. (2007) Toward a Comprehensive Atlas of the Physical Interactome of Saccharomyces cerevisiae. Mol Cell Proteomics 6(3):439-50	Daugherty KM and Goode BL (2008) Functional Surfaces on the p35/ARPC2 Subunit of Arp2/3 Complex Required for Cell Growth, Actin Nucleation, and Endocytosis. J Biol Chem 283(24):16950-9	Gavin AC, et al. (2006) Proteome survey reveals modularity of the yeast cell machinery. Nature 440(7084):631-6	Ho Y, et al. (2002) Systematic identification of protein complexes in Saccharomyces cerevisiae by mass spectrometry. Nature 415(6868):180-3	Winter DC, et al. (1999) Genetic dissection of the budding yeast Arp2/3 complex: a comparison of the in vivo and structural roles of individual subunits. Proc Natl Acad Sci U S A 96(13):7288-93	Goode BL, et al. (2001) Activation of the Arp2/3 complex by the actin filament binding protein Abp1p. J Cell Biol 153(3):627-34	Gavin AC, et al. (2002) Functional organization of the yeast proteome by systematic analysis of protein complexes. Nature 415(6868):141-7	Gavin AC, et al. (2002) Functional organization of the yeast proteome by systematic analysis of protein complexes. Nature 415(6868):141-7
62	RVS167	VRP1	RVS167.0	SH3	VRP1.0	PRD	Matched	domain/interface identified, in vitro	phage display, Y2H, peptide array	Tonkinian et al 2009 PLOSbiol, Landgraf et al 2004	SH3 domain binds PRD on VRP1.				4	Tonikian R, et al. (2009) Bayesian modeling of the yeast SH3 domain interactome predicts spatiotemporal dynamics of endocytosis proteins. PLoS Biol 7(10):e1000218	Tarassov K, et al. (2008) An in vivo map of the yeast protein interactome. Science 320(5882):1465-70	Schlecht U, et al. (2012) Multiplex assay for condition-dependent changes in protein-protein interactions. Proc Natl Acad Sci U S A ()	Tong AH, et al. (2002) A combined experimental and computational strategy to define protein interaction networks for peptide recognition modules. Science 295(5553):321-4
63	VRP1	LAS17	VRP1.2	760-817	LAS17.3	WH1 domain	Matched	domain/interface identified, in vitro, in vivo	Y2H, in vivo bead assay, truncation	Rajmohan et al BBA 2009	vrp1 binds las17 and myosin simultaneously, las17 site is separate from actin binding sites.	788-792	N-terminal WH1		16	Gavin AC, et al. (2002) Functional organization of the yeast proteome by systematic analysis of protein complexes. Nature 415(6868):141-7	Ho Y, et al. (2002) Systematic identification of protein complexes in Saccharomyces cerevisiae by mass spectrometry. Nature 415(6868):180-3	Evangelista M, et al. (2000) A role for myosin-I in actin assembly through interactions with Vrp1p, Bee1p, and the Arp2/3 complex. J Cell Biol 148(2):353-62	Madania A, et al. (1999) The Saccharomyces cerevisiae homologue of human Wiskott-Aldrich syndrome protein Las17p interacts with the Arp2/3 complex. Mol Biol Cell 10(10):3521-38	Tong AH, et al. (2002) A combined experimental and computational strategy to define protein interaction networks for peptide recognition modules. Science 295(5553):321-4	Wong MH, et al. (2010) Vrp1p-Las17p interaction is critical for actin patch polarization but is not essential for growth or fluid phase endocytosis in S. cerevisiae. Biochim Biophys Acta 1803(12):1332-46	Wong MH, et al. (2010) Vrp1p-Las17p interaction is critical for actin patch polarization but is not essential for growth or fluid phase endocytosis in S. cerevisiae. Biochim Biophys Acta 1803(12):1332-46	Soulard A, et al. (2002) Saccharomyces cerevisiae Bzz1p is implicated with type I myosins in actin patch polarization and is able to recruit actin-polymerizing machinery in vitro. Mol Cell Biol 22(22):7889-906	Evangelista M, et al. (2000) A role for myosin-I in actin assembly through interactions with Vrp1p, Bee1p, and the Arp2/3 complex. J Cell Biol 148(2):353-62	Naqvi SN, et al. (1998) The WASp homologue Las17p functions with the WIP homologue End5p/verprolin and is essential for endocytosis in yeast. Curr Biol 8(17):959-62	Krogan NJ, et al. (2006) Global landscape of protein complexes in the yeast Saccharomyces cerevisiae. Nature 440(7084):637-43	Sun Y, et al. (2006) Endocytic internalization in budding yeast requires coordinated actin nucleation and myosin motor activity. Dev Cell 11(1):33-46	Rajmohan R, et al. (2009) Las17p-Vrp1p but not Las17p-Arp2/3 interaction is important for actin patch polarization in yeast. Biochim Biophys Acta 1793(5):825-35	Tarassov K, et al. (2008) An in vivo map of the yeast protein interactome. Science 320(5882):1465-70	Rajmohan R, et al. (2009) Las17p-Vrp1p but not Las17p-Arp2/3 interaction is important for actin patch polarization in yeast. Biochim Biophys Acta 1793(5):825-35	Collins SR, et al. (2007) Toward a Comprehensive Atlas of the Physical Interactome of Saccharomyces cerevisiae. Mol Cell Proteomics 6(3):439-50
64	RVS161	RVS167	RVS167.1	BAR	RVS161.0	BAR	Matched	domain/interface identified, in vitro, in vivo	Y2H of BAR domains, immunoprecipitation, gene deletions	Friesen et al MBC 2006	Obligate heterodimer.		52-123		26	Ho Y, et al. (2002) Systematic identification of protein complexes in Saccharomyces cerevisiae by mass spectrometry. Nature 415(6868):180-3	Ho Y, et al. (2002) Systematic identification of protein complexes in Saccharomyces cerevisiae by mass spectrometry. Nature 415(6868):180-3	Ito T, et al. (2001) A comprehensive two-hybrid analysis to explore the yeast protein interactome. Proc Natl Acad Sci U S A 98(8):4569-74	Schlecht U, et al. (2012) Multiplex assay for condition-dependent changes in protein-protein interactions. Proc Natl Acad Sci U S A ()	Smaczynska-de Rooij II, et al. (2011) Yeast dynamin Vps1 and amphiphysin Rvs167 function together during endocytosis.LID - 10.1111/j.1600-0854.2011.01311.x [doi] Traffic ()	Youn JY, et al. (2010) Dissecting BAR Domain Function in the Yeast Amphiphysins Rvs161 and Rvs167 during Endocytosis. Mol Biol Cell 21(17):3054-69	Uetz P, et al. (2000) A comprehensive analysis of protein-protein interactions in Saccharomyces cerevisiae. Nature 403(6770):623-7	Youn JY, et al. (2010) Dissecting BAR Domain Function in the Yeast Amphiphysins Rvs161 and Rvs167 during Endocytosis. Mol Biol Cell 21(17):3054-69	Drees BL, et al. (2001) A protein interaction map for cell polarity development. J Cell Biol 154(3):549-71	Drees BL, et al. (2001) A protein interaction map for cell polarity development. J Cell Biol 154(3):549-71	Brooks MA, et al. (2010) Systematic Bioinformatics and Experimental Validation of Yeast Complexes Reduces the Rate of Attrition during Structural Investigations. Structure 18(9):1075-82	Lombardi R and Riezman H (2001) Rvs161p and Rvs167p, the two yeast amphiphysin homologs, function together in vivo. J Biol Chem 276(8):6016-22	Colwill K, et al. (1999) In vivo analysis of the domains of yeast Rvs167p suggests Rvs167p function is mediated through multiple protein interactions. Genetics 152(3):881-93	Lombardi R and Riezman H (2001) Rvs161p and Rvs167p, the two yeast amphiphysin homologs, function together in vivo. J Biol Chem 276(8):6016-22	Yu H, et al. (2008) High-quality binary protein interaction map of the yeast interactome network. Science 322(5898):104-10	Tarassov K, et al. (2008) An in vivo map of the yeast protein interactome. Science 320(5882):1465-70	Bon E, et al. (2000) A network of proteins around Rvs167p and Rvs161p, two proteins related to the yeast actin cytoskeleton. Yeast 16(13):1229-41	Bon E, et al. (2000) A network of proteins around Rvs167p and Rvs161p, two proteins related to the yeast actin cytoskeleton. Yeast 16(13):1229-41	Navarro P, et al. (1997) Protein-protein interaction between the RVS161 and RVS167 gene products of Saccharomyces cerevisiae. Biochim Biophys Acta 1343(2):187-92	Germann M, et al. (2005) Characterizing the sphingolipid signaling pathway that remediates defects associated with loss of the yeast amphiphysin-like orthologs, Rvs161p and Rvs167p. J Biol Chem 280(6):4270-8	Krogan NJ, et al. (2006) Global landscape of protein complexes in the yeast Saccharomyces cerevisiae. Nature 440(7084):637-43	Collins SR, et al. (2007) Toward a Comprehensive Atlas of the Physical Interactome of Saccharomyces cerevisiae. Mol Cell Proteomics 6(3):439-50	Gavin AC, et al. (2006) Proteome survey reveals modularity of the yeast cell machinery. Nature 440(7084):631-6	Gavin AC, et al. (2006) Proteome survey reveals modularity of the yeast cell machinery. Nature 440(7084):631-6	Friesen H, et al. (2006) Characterization of the yeast amphiphysins Rvs161p and Rvs167p reveals roles for the Rvs heterodimer in vivo. Mol Biol Cell 17(3):1306-21	Friesen H, et al. (2006) Characterization of the yeast amphiphysins Rvs161p and Rvs167p reveals roles for the Rvs heterodimer in vivo. Mol Biol Cell 17(3):1306-21
65	SLA1	LSB5	SLA1.3	SHD1	LSB5.0	C-terminal	Matched	domain/interface identified, in vitro	GST fusion, truncation, Y2H	Costa et al Biochem J 2005	SLA1 uses it cargo binding SHD1 domain, binds C terminal 301-354 of LSB5 with NPF motif	490-550			4	Dewar H, et al. (2002) Novel proteins linking the actin cytoskeleton to the endocytic machinery in Saccharomyces cerevisiae. Mol Biol Cell 13(10):3646-61	Costa R, et al. (2005) Lsb5p interacts with actin regulators Sla1p and Las17p, ubiquitin and Arf3p to couple actin dynamics to membrane trafficking processes. Biochem J 387(Pt 3):649-58	Costa R, et al. (2005) Lsb5p interacts with actin regulators Sla1p and Las17p, ubiquitin and Arf3p to couple actin dynamics to membrane trafficking processes. Biochem J 387(Pt 3):649-58	Dewar H, et al. (2002) Novel proteins linking the actin cytoskeleton to the endocytic machinery in Saccharomyces cerevisiae. Mol Biol Cell 13(10):3646-61
66	SYP1	SYP1	SYP1.3	BAR	SYP1.3	BAR	Matched	crystal structure		Reidar et al 2009	SYP1 has a BAR domain that can dimerize				2	Reider A, et al. (2009) Syp1 is a conserved endocytic adaptor that contains domains involved in cargo selection and membrane tubulation. EMBO J 28(20):3103-16	Tarassov K, et al. (2008) An in vivo map of the yeast protein interactome. Science 320(5882):1465-70
67	YAP1801	CHC1	YAP1801.3	Clathrin box	CHC1.1	N terminal domain	Matched	domain/interface identified, in vitro	GST Fusion, truncation	Wendland et al JCB 1998	Clathrin box binds N terminal foot of clathrin trimer				2	Newpher TM, et al. (2005) In vivo dynamics of clathrin and its adaptor-dependent recruitment to the actin-based endocytic machinery in yeast. Dev Cell 9(1):87-98	Wendland B and Emr SD (1998) Pan1p, yeast eps15, functions as a multivalent adaptor that coordinates protein-protein interactions essential for endocytosis. J Cell Biol 141(1):71-84
68	PAN1	PRK1	PAN1.2	phospho site	PRK1.1	SER/THR kinase domain	Matched	domain/interface identified, in vitro, in vivo	mass spectrometry, GST fusion, immunoprecipitation	Breitkreutz et al 2010, Zeng et al 2001	PRK1 kinase phosphorylates PAN1				7	Toshima J, et al. (2005) Phosphoregulation of Arp2/3-dependent actin assembly during receptor-mediated endocytosis. Nat Cell Biol 7(3):246-54	Breitkreutz A, et al. (2010) A global protein kinase and phosphatase interaction network in yeast. Science 328(5981):1043-6	Zeng G and Cai M (1999) Regulation of the actin cytoskeleton organization in yeast by a novel serine/threonine kinase Prk1p. J Cell Biol 144(1):71-82	Zeng G, et al. (2007) Scd5p mediates phosphoregulation of actin and endocytosis by the type 1 phosphatase glc7p in yeast. Mol Biol Cell 18(12):4885-98	Zeng G, et al. (2001) Regulation of yeast actin cytoskeleton-regulatory complex Pan1p/Sla1p/End3p by serine/threonine kinase Prk1p. Mol Biol Cell 12(12):3759-72	Zeng G, et al. (2001) Regulation of yeast actin cytoskeleton-regulatory complex Pan1p/Sla1p/End3p by serine/threonine kinase Prk1p. Mol Biol Cell 12(12):3759-72	Huang B, et al. (2009) Negative regulation of the actin-regulating kinase Prk1p by patch localization-induced autophosphorylation. Traffic 10(1):35-41
69	SLA1	SLA1	SLA1.8	SHD2	SLA1.8	SHD2	Matched	domain/interface identified, in vitro, in vivo	coimmunoprecipitation, mutational studies	Di Pietro et al EMBO J 2010	SHD2 domain binds to itself and also to the Clathrin box on this protein	652-715			3	Di Pietro SM, et al. (2010) Regulation of clathrin adaptor function in endocytosis: novel role for the SAM domain. EMBO J 29(6):1033-44	Tarassov K, et al. (2008) An in vivo map of the yeast protein interactome. Science 320(5882):1465-70	Alberti S, et al. (2009) A systematic survey identifies prions and illuminates sequence features of prionogenic proteins. Cell 137(1):146-58
70	BBC1	MYO5	BBC1.1	PRD	MYO5.0	SH3	Matched	domain/interface identified, in vitro	phage display, Y2H, peptide array	Tonikian et al 2009, Tong et al 2002 Science	SH3 domain on MYO5 binds PRD on BBC1				7	Mochida J, et al. (2002) The novel adaptor protein, Mti1p, and Vrp1p, a homolog of Wiskott-Aldrich syndrome protein-interacting protein (WIP), may antagonistically regulate type I myosins in Saccharomyces cerevisiae. Genetics 160(3):923-34	Tong AH, et al. (2002) A combined experimental and computational strategy to define protein interaction networks for peptide recognition modules. Science 295(5553):321-4	Mochida J, et al. (2002) The novel adaptor protein, Mti1p, and Vrp1p, a homolog of Wiskott-Aldrich syndrome protein-interacting protein (WIP), may antagonistically regulate type I myosins in Saccharomyces cerevisiae. Genetics 160(3):923-34	Mochida J, et al. (2002) The novel adaptor protein, Mti1p, and Vrp1p, a homolog of Wiskott-Aldrich syndrome protein-interacting protein (WIP), may antagonistically regulate type I myosins in Saccharomyces cerevisiae. Genetics 160(3):923-34	Tonikian R, et al. (2009) Bayesian modeling of the yeast SH3 domain interactome predicts spatiotemporal dynamics of endocytosis proteins. PLoS Biol 7(10):e1000218	Tarassov K, et al. (2008) An in vivo map of the yeast protein interactome. Science 320(5882):1465-70	Tonikian R, et al. (2009) Bayesian modeling of the yeast SH3 domain interactome predicts spatiotemporal dynamics of endocytosis proteins. PLoS Biol 7(10):e1000218
71	BBC1	LAS17	BBC1.0	SH3	LAS17.2	PRD_3	Matched	domain/interface identified, in vitro, in vivo	coimmunoprecipitation, ELISA, phage display, Y2H, peptide array	Tonikian et al PLOSBiol 2009	SH3 domain of BBC1 binds class 1 PRD on las17				5	Michelot A, et al. (2010) Reconstitution and protein composition analysis of endocytic actin patches. Curr Biol 20(21):1890-9	Tong AH, et al. (2002) A combined experimental and computational strategy to define protein interaction networks for peptide recognition modules. Science 295(5553):321-4	Rodal AA, et al. (2003) Negative regulation of yeast WASp by two SH3 domain-containing proteins. Curr Biol 13(12):1000-8
72	BBC1	LAS17	BBC1.0	SH3	LAS17.6	PRD_2	Matched	domain/interface identified, in vitro, in vivo	coimmunoprecipitation, ELISA, phage display, Y2H, peptide array	Tonikian et al PLOSBiol 2009	SH3 domain of BBC1 binds class 1 PRD on las17				5	Michelot A, et al. (2010) Reconstitution and protein composition analysis of endocytic actin patches. Curr Biol 20(21):1890-9	Tong AH, et al. (2002) A combined experimental and computational strategy to define protein interaction networks for peptide recognition modules. Science 295(5553):321-4	Rodal AA, et al. (2003) Negative regulation of yeast WASp by two SH3 domain-containing proteins. Curr Biol 13(12):1000-8
73	BBC1	MYO3	BBC1.1	PRD	MYO3.0	SH3	Matched	domain/interface identified, in vitro	phage display, Y2H, peptide array	Tonikian et al PLOSBiol 2009	SH3 on MYO3 binds PRD on BBC1				5	Tong AH, et al. (2002) A combined experimental and computational strategy to define protein interaction networks for peptide recognition modules. Science 295(5553):321-4	Mochida J, et al. (2002) The novel adaptor protein, Mti1p, and Vrp1p, a homolog of Wiskott-Aldrich syndrome protein-interacting protein (WIP), may antagonistically regulate type I myosins in Saccharomyces cerevisiae. Genetics 160(3):923-34	Mochida J, et al. (2002) The novel adaptor protein, Mti1p, and Vrp1p, a homolog of Wiskott-Aldrich syndrome protein-interacting protein (WIP), may antagonistically regulate type I myosins in Saccharomyces cerevisiae. Genetics 160(3):923-34	Mochida J, et al. (2002) The novel adaptor protein, Mti1p, and Vrp1p, a homolog of Wiskott-Aldrich syndrome protein-interacting protein (WIP), may antagonistically regulate type I myosins in Saccharomyces cerevisiae. Genetics 160(3):923-34	Tonikian R, et al. (2009) Bayesian modeling of the yeast SH3 domain interactome predicts spatiotemporal dynamics of endocytosis proteins. PLoS Biol 7(10):e1000218
74	BSP1	LSB3	BSP1.0	PRD	LSB3.1	SH3	Matched	domain/interface identified, in vitro	phage display, Y2H, peptide array	Tonikian et al PLOSBiol 2009	SH3 of LSB3 binds PRD				4	Tonikian R, et al. (2009) Bayesian modeling of the yeast SH3 domain interactome predicts spatiotemporal dynamics of endocytosis proteins. PLoS Biol 7(10):e1000218	Yu H, et al. (2008) High-quality binary protein interaction map of the yeast interactome network. Science 322(5898):104-10	Landgraf C, et al. (2004) Protein interaction networks by proteome peptide scanning. PLoS Biol 2(1):E14	Tong AH, et al. (2002) A combined experimental and computational strategy to define protein interaction networks for peptide recognition modules. Science 295(5553):321-4
75	BSP1	SLA1	BSP1.0	PRD	SLA1.4	SH3_1_2	Matched	domain/interface identified, in vitro	phage display, Y2H, peptide array	Tonikian et al PLOSBiol 2009	SLA1-1-2 SH3 domain binds to BSP1				4	Gavin AC, et al. (2002) Functional organization of the yeast proteome by systematic analysis of protein complexes. Nature 415(6868):141-7	Tong AH, et al. (2002) A combined experimental and computational strategy to define protein interaction networks for peptide recognition modules. Science 295(5553):321-4	Drees BL, et al. (2001) A protein interaction map for cell polarity development. J Cell Biol 154(3):549-71	Tonikian R, et al. (2009) Bayesian modeling of the yeast SH3 domain interactome predicts spatiotemporal dynamics of endocytosis proteins. PLoS Biol 7(10):e1000218
76	BSP1	YSC84/LSB4	BSP1.0	PRD	YSC84.1	SH3	Matched	domain/interface identified, in vitro	phage display, Y2H, peptide array	Tonikian et al PLOSBiol 2009	SH3 domain on LSB4 binds PRD				3	Tonikian R, et al. (2009) Bayesian modeling of the yeast SH3 domain interactome predicts spatiotemporal dynamics of endocytosis proteins. PLoS Biol 7(10):e1000218	Tong AH, et al. (2002) A combined experimental and computational strategy to define protein interaction networks for peptide recognition modules. Science 295(5553):321-4	Landgraf C, et al. (2004) Protein interaction networks by proteome peptide scanning. PLoS Biol 2(1):E14
77	YAP1801	GTS1	YAP1801.0	speculated site	GTS1.1		Matched	distinct interface-speculated	Y2H, GST Fusion, mutation studies	Two-hybrid, Smaczynska, Traffic 2008	GTS does not have an EH domain and so unlikely to overlap with those binding partners and unlikely to bind clathrin box.				2	Yu H, et al. (2008) High-quality binary protein interaction map of the yeast interactome network. Science 322(5898):104-10	Smaczynska-de Rooij II, et al. (2008) Yeast Arf3p Modulates Plasma Membrane PtdIns(4,5)P2 Levels to Facilitate Endocytosis. Traffic 9(4):559-73
78	BSP1	INP52	BSP1.1		INP52.0	N terminal PPIP	Matched	one domain/interface identified, other inferred, in vitro, in vivo	Y2H, coimmunoprecipitation, truncation	Wicky et al 2003 FEBS Lett	Binds to N terminal of INP52 PPIP domain, not clear where on BSP1, however unlikely to bind to PRDs like SH3 domains				3	Wicky S, et al. (2003) Bsp1p/Ypr171p is an adapter that directly links some synaptojanin family members to the cortical actin cytoskeleton in yeast. FEBS Lett 537(1-3):35-41	Wicky S, et al. (2003) Bsp1p/Ypr171p is an adapter that directly links some synaptojanin family members to the cortical actin cytoskeleton in yeast. FEBS Lett 537(1-3):35-41	Collins SR, et al. (2007) Toward a Comprehensive Atlas of the Physical Interactome of Saccharomyces cerevisiae. Mol Cell Proteomics 6(3):439-50
79	BZZ1	VRP1	BZZ1.0	SH3	VRP1.1	PRD	Matched	domain/interface identified, in vitro	phage display, Y2H, peptide array	Tonikian et al PLOSBiol 2009	SH3 domains of BZZ1 binds PRDs	SH3 1 and SH3 2			2	Tarassov K, et al. (2008) An in vivo map of the yeast protein interactome. Science 320(5882):1465-70
80	BZZ1	MYO5	BZZ1.0	SH3	MYO5.1	PRD	Matched	domain/interface identified, in vitro	phage display, Y2H, peptide array	Tonikian et al PLOSBiol 2009	SH3 domains of BZZ1 binds PRDs				3	Tarassov K, et al. (2008) An in vivo map of the yeast protein interactome. Science 320(5882):1465-70	Tong AH, et al. (2002) A combined experimental and computational strategy to define protein interaction networks for peptide recognition modules. Science 295(5553):321-4	Tonikian R, et al. (2009) Bayesian modeling of the yeast SH3 domain interactome predicts spatiotemporal dynamics of endocytosis proteins. PLoS Biol 7(10):e1000218
81	BZZ1	LAS17	BZZ1.0	SH3	LAS17.7	PRD_0	Matched	domain/interface identified, in vitro, in vivo	coimmunoprecipitation, ELISA, phage display, Y2H, peptide array	Tonikian et al PLOSBiol 2009	SH3 domains of BZZ1 binds PRDs				13	Ho Y, et al. (2002) Systematic identification of protein complexes in Saccharomyces cerevisiae by mass spectrometry. Nature 415(6868):180-3	Tong AH, et al. (2002) A combined experimental and computational strategy to define protein interaction networks for peptide recognition modules. Science 295(5553):321-4	Soulard A, et al. (2002) Saccharomyces cerevisiae Bzz1p is implicated with type I myosins in actin patch polarization and is able to recruit actin-polymerizing machinery in vitro. Mol Cell Biol 22(22):7889-906	Krogan NJ, et al. (2006) Global landscape of protein complexes in the yeast Saccharomyces cerevisiae. Nature 440(7084):637-43	Tonikian R, et al. (2009) Bayesian modeling of the yeast SH3 domain interactome predicts spatiotemporal dynamics of endocytosis proteins. PLoS Biol 7(10):e1000218	Michelot A, et al. (2010) Reconstitution and protein composition analysis of endocytic actin patches. Curr Biol 20(21):1890-9	Rajmohan R, et al. (2009) Las17p-Vrp1p but not Las17p-Arp2/3 interaction is important for actin patch polarization in yeast. Biochim Biophys Acta 1793(5):825-35
82	BZZ1	LAS17	BZZ1.0	SH3	LAS17.2	PRD_3	Matched	domain/interface identified, in vitro, in vivo	coimmunoprecipitation, ELISA, phage display, Y2H, peptide array	Tonikian et al PLOSBiol 2009	SH3 domains of BZZ1 binds PRDs				13	Ho Y, et al. (2002) Systematic identification of protein complexes in Saccharomyces cerevisiae by mass spectrometry. Nature 415(6868):180-3	Tong AH, et al. (2002) A combined experimental and computational strategy to define protein interaction networks for peptide recognition modules. Science 295(5553):321-4	Soulard A, et al. (2002) Saccharomyces cerevisiae Bzz1p is implicated with type I myosins in actin patch polarization and is able to recruit actin-polymerizing machinery in vitro. Mol Cell Biol 22(22):7889-906	Krogan NJ, et al. (2006) Global landscape of protein complexes in the yeast Saccharomyces cerevisiae. Nature 440(7084):637-43	Tonikian R, et al. (2009) Bayesian modeling of the yeast SH3 domain interactome predicts spatiotemporal dynamics of endocytosis proteins. PLoS Biol 7(10):e1000218	Michelot A, et al. (2010) Reconstitution and protein composition analysis of endocytic actin patches. Curr Biol 20(21):1890-9	Rajmohan R, et al. (2009) Las17p-Vrp1p but not Las17p-Arp2/3 interaction is important for actin patch polarization in yeast. Biochim Biophys Acta 1793(5):825-35
83	YAP1801	PAN1	YAP1801.2	NPF motif	PAN1.0	EH domain	Matched	domain/interface identified, in vitro, in vivo	Y2H with EH domain, GST fusion, coimmunoprecipitation	Wendland et al 1998, Toshima et al MCB 2007	PAN1 EH domain binds NPF motifs on YAP1801		Second EH domain of PAN1		3	Howard JP, et al. (2002) Sla1p serves as the targeting signal recognition factor for NPFX(1,2)D-mediated endocytosis. J Cell Biol 157(2):315-26	Wendland B and Emr SD (1998) Pan1p, yeast eps15, functions as a multivalent adaptor that coordinates protein-protein interactions essential for endocytosis. J Cell Biol 141(1):71-84	Wendland B and Emr SD (1998) Pan1p, yeast eps15, functions as a multivalent adaptor that coordinates protein-protein interactions essential for endocytosis. J Cell Biol 141(1):71-84
84	VRP1	MYO3	VRP1.3	PRD	MYO3.0	SH3	Matched	domain/interface identified, in vitro	phage display, Y2H, peptide array	Tonikian et al PLOSBiol 2009	MYO3 SH3 binds VRP1, VRP1 simultaneously can bind LAS17				10	Anderson BL, et al. (1998) The Src homology domain 3 (SH3) of a yeast type I myosin, Myo5p, binds to verprolin and is required for targeting to sites of actin polarization. J Cell Biol 141(6):1357-70	Anderson BL, et al. (1998) The Src homology domain 3 (SH3) of a yeast type I myosin, Myo5p, binds to verprolin and is required for targeting to sites of actin polarization. J Cell Biol 141(6):1357-70	Mochida J, et al. (2002) The novel adaptor protein, Mti1p, and Vrp1p, a homolog of Wiskott-Aldrich syndrome protein-interacting protein (WIP), may antagonistically regulate type I myosins in Saccharomyces cerevisiae. Genetics 160(3):923-34	Mochida J, et al. (2002) The novel adaptor protein, Mti1p, and Vrp1p, a homolog of Wiskott-Aldrich syndrome protein-interacting protein (WIP), may antagonistically regulate type I myosins in Saccharomyces cerevisiae. Genetics 160(3):923-34	Evangelista M, et al. (2000) A role for myosin-I in actin assembly through interactions with Vrp1p, Bee1p, and the Arp2/3 complex. J Cell Biol 148(2):353-62	Ren G, et al. (2005) Verprolin cytokinesis function mediated by the Hof one trap domain. Traffic 6(7):575-93	Evangelista M, et al. (2000) A role for myosin-I in actin assembly through interactions with Vrp1p, Bee1p, and the Arp2/3 complex. J Cell Biol 148(2):353-62	Tonikian R, et al. (2009) Bayesian modeling of the yeast SH3 domain interactome predicts spatiotemporal dynamics of endocytosis proteins. PLoS Biol 7(10):e1000218	Tong AH, et al. (2002) A combined experimental and computational strategy to define protein interaction networks for peptide recognition modules. Science 295(5553):321-4	Evangelista M, et al. (2000) A role for myosin-I in actin assembly through interactions with Vrp1p, Bee1p, and the Arp2/3 complex. J Cell Biol 148(2):353-62
85	CAP1	CAP2	CAP1.1		CAP2.0		Matched	crystal structure (chicken homolog)		Wear et al 2004 TIBS, Yamashita 2003, EMBO J	Forms a heterodimer that then binds actin				7	Gavin AC, et al. (2002) Functional organization of the yeast proteome by systematic analysis of protein complexes. Nature 415(6868):141-7	Gavin AC, et al. (2002) Functional organization of the yeast proteome by systematic analysis of protein complexes. Nature 415(6868):141-7	Brooks MA, et al. (2010) Systematic Bioinformatics and Experimental Validation of Yeast Complexes Reduces the Rate of Attrition during Structural Investigations. Structure 18(9):1075-82	Drees BL, et al. (2001) A protein interaction map for cell polarity development. J Cell Biol 154(3):549-71	Gavin AC, et al. (2006) Proteome survey reveals modularity of the yeast cell machinery. Nature 440(7084):631-6	Gavin AC, et al. (2006) Proteome survey reveals modularity of the yeast cell machinery. Nature 440(7084):631-6	Collins SR, et al. (2007) Toward a Comprehensive Atlas of the Physical Interactome of Saccharomyces cerevisiae. Mol Cell Proteomics 6(3):439-50
86	PAN1	PAN1	PAN1.3	Coiled region	PAN1.4	N terminal phosphorylated	Matched	domain/interface identified, in vitro	Tandem affinity purification (TAP), truncation, mutation, cosedimentation	Toshima et al NCB 2005	N terminal when phosphorylated binds to C-terminal coiled region, inhibits actin binding				5	Miliaras NB, et al. (2004) The function of the endocytic scaffold protein Pan1p depends on multiple domains. Traffic 5(12):963-78	Zhang H, et al. (2009) A computationally guided protein-interaction screen uncovers coiled-coil interactions involved in vesicular trafficking. J Mol Biol 392(1):228-41	Miliaras NB, et al. (2004) The function of the endocytic scaffold protein Pan1p depends on multiple domains. Traffic 5(12):963-78	Toshima J, et al. (2005) Phosphoregulation of Arp2/3-dependent actin assembly during receptor-mediated endocytosis. Nat Cell Biol 7(3):246-54	Alberti S, et al. (2009) A systematic survey identifies prions and illuminates sequence features of prionogenic proteins. Cell 137(1):146-58
87	PAN1	ENT1	PAN1.0	EH domain	ENT1.1	NPF motifs	Matched	domain/interface identified, in vitro	Y2H, truncation, bead assay	Wendland et al 1998, Wendland et al 1999	Second EH domain of PAN1 binds ENT1/2.				2	Wendland B and Emr SD (1998) Pan1p, yeast eps15, functions as a multivalent adaptor that coordinates protein-protein interactions essential for endocytosis. J Cell Biol 141(1):71-84	Aguilar RC, et al. (2003) The yeast Epsin Ent1 is recruited to membranes through multiple independent interactions. J Biol Chem 278(12):10737-43
88	VRP1	MYO5	VRP1.3	PRD	MYO5.0	SH3	Matched	domain/interface identified, in vitro	phage display, Y2H, peptide array	Tonikian et al PLOSBiol 2009	SH3 domain of MYO5 binds PRD on VRP1				11	Anderson BL, et al. (1998) The Src homology domain 3 (SH3) of a yeast type I myosin, Myo5p, binds to verprolin and is required for targeting to sites of actin polarization. J Cell Biol 141(6):1357-70	Mochida J, et al. (2002) The novel adaptor protein, Mti1p, and Vrp1p, a homolog of Wiskott-Aldrich syndrome protein-interacting protein (WIP), may antagonistically regulate type I myosins in Saccharomyces cerevisiae. Genetics 160(3):923-34	Evangelista M, et al. (2000) A role for myosin-I in actin assembly through interactions with Vrp1p, Bee1p, and the Arp2/3 complex. J Cell Biol 148(2):353-62	Tong AH, et al. (2002) A combined experimental and computational strategy to define protein interaction networks for peptide recognition modules. Science 295(5553):321-4	Grotsch H, et al. (2010) Calmodulin dissociation regulates Myo5 recruitment and function at endocytic sites. EMBO J 29(17):2899-914	Tonikian R, et al. (2009) Bayesian modeling of the yeast SH3 domain interactome predicts spatiotemporal dynamics of endocytosis proteins. PLoS Biol 7(10):e1000218	Geli MI, et al. (2000) An intact SH3 domain is required for myosin I-induced actin polymerization. EMBO J 19(16):4281-91	Anderson BL, et al. (1998) The Src homology domain 3 (SH3) of a yeast type I myosin, Myo5p, binds to verprolin and is required for targeting to sites of actin polarization. J Cell Biol 141(6):1357-70	Anderson BL, et al. (1998) The Src homology domain 3 (SH3) of a yeast type I myosin, Myo5p, binds to verprolin and is required for targeting to sites of actin polarization. J Cell Biol 141(6):1357-70	Sun Y, et al. (2006) Endocytic internalization in budding yeast requires coordinated actin nucleation and myosin motor activity. Dev Cell 11(1):33-46	Tarassov K, et al. (2008) An in vivo map of the yeast protein interactome. Science 320(5882):1465-70
89	SLA1	LAS17	SLA1.4	SH3	LAS17.2	PRD_3	Matched	domain/interface identified, in vitro	phage display, Y2H, peptide array	Tonikian et al PLOSBiol 2009	SH3-1-2 on SLA1 binds PRD on LAS17				12	Gavin AC, et al. (2002) Functional organization of the yeast proteome by systematic analysis of protein complexes. Nature 415(6868):141-7	Ho Y, et al. (2002) Systematic identification of protein complexes in Saccharomyces cerevisiae by mass spectrometry. Nature 415(6868):180-3	Li R (1997) Bee1, a yeast protein with homology to Wiscott-Aldrich syndrome protein, is critical for the assembly of cortical actin cytoskeleton. J Cell Biol 136(3):649-58	Michelot A, et al. (2010) Reconstitution and protein composition analysis of endocytic actin patches. Curr Biol 20(21):1890-9	Li R (1997) Bee1, a yeast protein with homology to Wiscott-Aldrich syndrome protein, is critical for the assembly of cortical actin cytoskeleton. J Cell Biol 136(3):649-58	Drees BL, et al. (2001) A protein interaction map for cell polarity development. J Cell Biol 154(3):549-71	Warren DT, et al. (2002) Sla1p couples the yeast endocytic machinery to proteins regulating actin dynamics. J Cell Sci 115(Pt 8):1703-15	Rodal AA, et al. (2003) Negative regulation of yeast WASp by two SH3 domain-containing proteins. Curr Biol 13(12):1000-8	Krogan NJ, et al. (2006) Global landscape of protein complexes in the yeast Saccharomyces cerevisiae. Nature 440(7084):637-43	Collins SR, et al. (2007) Toward a Comprehensive Atlas of the Physical Interactome of Saccharomyces cerevisiae. Mol Cell Proteomics 6(3):439-50	Gavin AC, et al. (2006) Proteome survey reveals modularity of the yeast cell machinery. Nature 440(7084):631-6	Tonikian R, et al. (2009) Bayesian modeling of the yeast SH3 domain interactome predicts spatiotemporal dynamics of endocytosis proteins. PLoS Biol 7(10):e1000218
90	SLA1	LAS17	SLA1.7	SH3	LAS17.2	PRD_3	Matched	domain/interface identified, in vitro	phage display, Y2H, peptide array	Tonikian et al PLOSBiol 2009	SH3-3 on SLA1 binds same PRD on LAS17				12	Gavin AC, et al. (2002) Functional organization of the yeast proteome by systematic analysis of protein complexes. Nature 415(6868):141-7	Ho Y, et al. (2002) Systematic identification of protein complexes in Saccharomyces cerevisiae by mass spectrometry. Nature 415(6868):180-3	Li R (1997) Bee1, a yeast protein with homology to Wiscott-Aldrich syndrome protein, is critical for the assembly of cortical actin cytoskeleton. J Cell Biol 136(3):649-58	Michelot A, et al. (2010) Reconstitution and protein composition analysis of endocytic actin patches. Curr Biol 20(21):1890-9	Li R (1997) Bee1, a yeast protein with homology to Wiscott-Aldrich syndrome protein, is critical for the assembly of cortical actin cytoskeleton. J Cell Biol 136(3):649-58	Drees BL, et al. (2001) A protein interaction map for cell polarity development. J Cell Biol 154(3):549-71	Warren DT, et al. (2002) Sla1p couples the yeast endocytic machinery to proteins regulating actin dynamics. J Cell Sci 115(Pt 8):1703-15	Rodal AA, et al. (2003) Negative regulation of yeast WASp by two SH3 domain-containing proteins. Curr Biol 13(12):1000-8	Krogan NJ, et al. (2006) Global landscape of protein complexes in the yeast Saccharomyces cerevisiae. Nature 440(7084):637-43	Collins SR, et al. (2007) Toward a Comprehensive Atlas of the Physical Interactome of Saccharomyces cerevisiae. Mol Cell Proteomics 6(3):439-50	Gavin AC, et al. (2006) Proteome survey reveals modularity of the yeast cell machinery. Nature 440(7084):631-6	Tonikian R, et al. (2009) Bayesian modeling of the yeast SH3 domain interactome predicts spatiotemporal dynamics of endocytosis proteins. PLoS Biol 7(10):e1000218
91	SLA2	SLA2	SLA2.3	CC	SLA2.3	CC	Matched	domain/interface identified in mammal homolog, in vitro	GST pull-down, co-immunoprecipitation	Boettner et al MBC 2011, Wilbur et al 2008	Central CC binds self, should function as a homodimer, so self binding should not interfere with other CC binding	310-768			4	Henry KR, et al. (2002) Scd5p and clathrin function are important for cortical actin organization, endocytosis, and localization of sla2p in yeast. Mol Biol Cell 13(8):2607-25	Yang S, et al. (1999) Sla2p is associated with the yeast cortical actin cytoskeleton via redundant localization signals. Mol Biol Cell 10(7):2265-83	Wesp A, et al. (1997) End4p/Sla2p interacts with actin-associated proteins for endocytosis in Saccharomyces cerevisiae. Mol Biol Cell 8(11):2291-306	Yang S, et al. (1999) Sla2p is associated with the yeast cortical actin cytoskeleton via redundant localization signals. Mol Biol Cell 10(7):2265-83
92	CHC1	CLC1	CHC1.2		CLC1.0		Matched	structural model, cryoEM	electron cryomicroscopy	Fotin et al 2004 Nature	light chains at C terminal and top of Clathrin Heavy chain		144-194		12	Gavin AC, et al. (2002) Functional organization of the yeast proteome by systematic analysis of protein complexes. Nature 415(6868):141-7	Deloche O, et al. (2001) Vps10p transport from the trans-Golgi network to the endosome is mediated by clathrin-coated vesicles. Mol Biol Cell 12(2):475-85	Hung CW, et al. (2012) Adaptor autoregulation promotes coordinated binding within clathrin coats. J Biol Chem 287(21):17398-407	Henry KR, et al. (2002) Scd5p and clathrin function are important for cortical actin organization, endocytosis, and localization of sla2p in yeast. Mol Biol Cell 13(8):2607-25	Brooks MA, et al. (2010) Systematic Bioinformatics and Experimental Validation of Yeast Complexes Reduces the Rate of Attrition during Structural Investigations. Structure 18(9):1075-82	Krogan NJ, et al. (2006) Global landscape of protein complexes in the yeast Saccharomyces cerevisiae. Nature 440(7084):637-43	Newpher TM, et al. (2006) Novel function of clathrin light chain in promoting endocytic vesicle formation. Mol Biol Cell 17(10):4343-52	Gavin AC, et al. (2006) Proteome survey reveals modularity of the yeast cell machinery. Nature 440(7084):631-6	Gavin AC, et al. (2006) Proteome survey reveals modularity of the yeast cell machinery. Nature 440(7084):631-6	Newpher TM and Lemmon SK (2006) Clathrin is important for normal actin dynamics and progression of Sla2p-containing patches during endocytosis in yeast. Traffic 7(5):574-88	Newpher TM and Lemmon SK (2006) Clathrin is important for normal actin dynamics and progression of Sla2p-containing patches during endocytosis in yeast. Traffic 7(5):574-88	Collins SR, et al. (2007) Toward a Comprehensive Atlas of the Physical Interactome of Saccharomyces cerevisiae. Mol Cell Proteomics 6(3):439-50
93	MYO3	LAS17	MYO3.0	SH3	LAS17.2	PRD_3	Matched	domain/interface identified, in vitro, in vivo	coimmunoprecipitation, ELISA, phage display, Y2H, peptide array	Tong et al 2002 Science, Tonikian et al 2009	SH3 on MYO3 binds PRDs on LAS17				7	Michelot A, et al. (2010) Reconstitution and protein composition analysis of endocytic actin patches. Curr Biol 20(21):1890-9	Lechler T, et al. (2000) Direct involvement of yeast type I myosins in Cdc42-dependent actin polymerization. J Cell Biol 148(2):363-73	Evangelista M, et al. (2000) A role for myosin-I in actin assembly through interactions with Vrp1p, Bee1p, and the Arp2/3 complex. J Cell Biol 148(2):353-62	Tong AH, et al. (2002) A combined experimental and computational strategy to define protein interaction networks for peptide recognition modules. Science 295(5553):321-4	Tong AH, et al. (2002) A combined experimental and computational strategy to define protein interaction networks for peptide recognition modules. Science 295(5553):321-4	Soulard A, et al. (2002) Saccharomyces cerevisiae Bzz1p is implicated with type I myosins in actin patch polarization and is able to recruit actin-polymerizing machinery in vitro. Mol Cell Biol 22(22):7889-906	Evangelista M, et al. (2000) A role for myosin-I in actin assembly through interactions with Vrp1p, Bee1p, and the Arp2/3 complex. J Cell Biol 148(2):353-62
94	MYO3	LAS17	MYO3.0	SH3	LAS17.9	PRD_4	Matched	domain/interface identified, in vitro, in vivo	coimmunoprecipitation, ELISA, phage display, Y2H, peptide array	Tong et al 2002 Science, Tonikian et al 2009	SH3 on MYO3 binds PRDs on LAS17				7	Michelot A, et al. (2010) Reconstitution and protein composition analysis of endocytic actin patches. Curr Biol 20(21):1890-9	Lechler T, et al. (2000) Direct involvement of yeast type I myosins in Cdc42-dependent actin polymerization. J Cell Biol 148(2):363-73	Evangelista M, et al. (2000) A role for myosin-I in actin assembly through interactions with Vrp1p, Bee1p, and the Arp2/3 complex. J Cell Biol 148(2):353-62	Tong AH, et al. (2002) A combined experimental and computational strategy to define protein interaction networks for peptide recognition modules. Science 295(5553):321-4	Tong AH, et al. (2002) A combined experimental and computational strategy to define protein interaction networks for peptide recognition modules. Science 295(5553):321-4	Soulard A, et al. (2002) Saccharomyces cerevisiae Bzz1p is implicated with type I myosins in actin patch polarization and is able to recruit actin-polymerizing machinery in vitro. Mol Cell Biol 22(22):7889-906	Evangelista M, et al. (2000) A role for myosin-I in actin assembly through interactions with Vrp1p, Bee1p, and the Arp2/3 complex. J Cell Biol 148(2):353-62
95	CHC1	ENT2	CHC1.1	N terminal	ENT2.1	Clathrin box	Matched	domain/interface identified, in vitro	Y2H, truncation, bead assay	Wendland et al EMBO J 1999	Clathrin box at C-terminus just like ENT1		C-terminus		2	Baggett JJ, et al. (2003) The Sla2p talin domain plays a role in endocytosis in Saccharomyces cerevisiae. Genetics 165(4):1661-74	Newpher TM, et al. (2005) In vivo dynamics of clathrin and its adaptor-dependent recruitment to the actin-based endocytic machinery in yeast. Dev Cell 9(1):87-98
96	CHC1	ENT1	CHC1.1	N terminal	ENT1.0	Clathrin box	Matched	domain/interface identified, in vitro	Y2H, truncation, bead assay	Wendland et al EMBO J 1999	Clathrin box of ENT1 bind to N terminal of clathrin.		C-terminus		3	Baggett JJ, et al. (2003) The Sla2p talin domain plays a role in endocytosis in Saccharomyces cerevisiae. Genetics 165(4):1661-74	Newpher TM, et al. (2005) In vivo dynamics of clathrin and its adaptor-dependent recruitment to the actin-based endocytic machinery in yeast. Dev Cell 9(1):87-98	Wendland B, et al. (1999) Yeast epsins contain an essential N-terminal ENTH domain, bind clathrin and are required for endocytosis. EMBO J 18(16):4383-93
97	YC84/LSB4	LAS17	YSC84.1	SH3	LAS17.8	PRD_1	Matched	domain/interface identified, in vitro, in vivo	coimmunoprecipitation, ELISA, phage display, Y2H, peptide array	Tong et al, 2002 Science, Robertson et al 2009 MBC	SH3 domain of LSB4 binds PRDs on Las17				10	Tong AH, et al. (2002) A combined experimental and computational strategy to define protein interaction networks for peptide recognition modules. Science 295(5553):321-4	Michelot A, et al. (2010) Reconstitution and protein composition analysis of endocytic actin patches. Curr Biol 20(21):1890-9	Madania A, et al. (1999) The Saccharomyces cerevisiae homologue of human Wiskott-Aldrich syndrome protein Las17p interacts with the Arp2/3 complex. Mol Biol Cell 10(10):3521-38	Landgraf C, et al. (2004) Protein interaction networks by proteome peptide scanning. PLoS Biol 2(1):E14	Tong AH, et al. (2002) A combined experimental and computational strategy to define protein interaction networks for peptide recognition modules. Science 295(5553):321-4	Tong AH, et al. (2002) A combined experimental and computational strategy to define protein interaction networks for peptide recognition modules. Science 295(5553):321-4	Robertson AS, et al. (2009) The WASP homologue Las17 activates the novel actin-regulatory activity of Ysc84 to promote endocytosis in yeast. Mol Biol Cell 20(6):1618-28	Robertson AS, et al. (2009) The WASP homologue Las17 activates the novel actin-regulatory activity of Ysc84 to promote endocytosis in yeast. Mol Biol Cell 20(6):1618-28	Tonikian R, et al. (2009) Bayesian modeling of the yeast SH3 domain interactome predicts spatiotemporal dynamics of endocytosis proteins. PLoS Biol 7(10):e1000218	Tarassov K, et al. (2008) An in vivo map of the yeast protein interactome. Science 320(5882):1465-70
98	YC84/LSB4	LAS17	YSC84.1	SH3	LAS17.6	PRD_2	Matched	domain/interface identified, in vitro, in vivo	coimmunoprecipitation, ELISA, phage display, Y2H, peptide array	Tong et al, 2002 Science, Robertson et al 2009 MBC	SH3 domain of LSB4 binds PRDs on Las17				10	Tong AH, et al. (2002) A combined experimental and computational strategy to define protein interaction networks for peptide recognition modules. Science 295(5553):321-4	Michelot A, et al. (2010) Reconstitution and protein composition analysis of endocytic actin patches. Curr Biol 20(21):1890-9	Madania A, et al. (1999) The Saccharomyces cerevisiae homologue of human Wiskott-Aldrich syndrome protein Las17p interacts with the Arp2/3 complex. Mol Biol Cell 10(10):3521-38	Landgraf C, et al. (2004) Protein interaction networks by proteome peptide scanning. PLoS Biol 2(1):E14	Tong AH, et al. (2002) A combined experimental and computational strategy to define protein interaction networks for peptide recognition modules. Science 295(5553):321-4	Tong AH, et al. (2002) A combined experimental and computational strategy to define protein interaction networks for peptide recognition modules. Science 295(5553):321-4	Robertson AS, et al. (2009) The WASP homologue Las17 activates the novel actin-regulatory activity of Ysc84 to promote endocytosis in yeast. Mol Biol Cell 20(6):1618-28	Robertson AS, et al. (2009) The WASP homologue Las17 activates the novel actin-regulatory activity of Ysc84 to promote endocytosis in yeast. Mol Biol Cell 20(6):1618-28	Tonikian R, et al. (2009) Bayesian modeling of the yeast SH3 domain interactome predicts spatiotemporal dynamics of endocytosis proteins. PLoS Biol 7(10):e1000218	Tarassov K, et al. (2008) An in vivo map of the yeast protein interactome. Science 320(5882):1465-70
99	YC84/LSB4	LAS17	YSC84.1	SH3	LAS17.2	PRD_3	Matched	domain/interface identified, in vitro, in vivo	coimmunoprecipitation, ELISA, phage display, Y2H, peptide array	Tong et al, 2002 Science, Robertson et al 2009 MBC	SH3 domain of LSB4 binds PRDs on Las17				10	Tong AH, et al. (2002) A combined experimental and computational strategy to define protein interaction networks for peptide recognition modules. Science 295(5553):321-4	Michelot A, et al. (2010) Reconstitution and protein composition analysis of endocytic actin patches. Curr Biol 20(21):1890-9	Madania A, et al. (1999) The Saccharomyces cerevisiae homologue of human Wiskott-Aldrich syndrome protein Las17p interacts with the Arp2/3 complex. Mol Biol Cell 10(10):3521-38	Landgraf C, et al. (2004) Protein interaction networks by proteome peptide scanning. PLoS Biol 2(1):E14	Tong AH, et al. (2002) A combined experimental and computational strategy to define protein interaction networks for peptide recognition modules. Science 295(5553):321-4	Tong AH, et al. (2002) A combined experimental and computational strategy to define protein interaction networks for peptide recognition modules. Science 295(5553):321-4	Robertson AS, et al. (2009) The WASP homologue Las17 activates the novel actin-regulatory activity of Ysc84 to promote endocytosis in yeast. Mol Biol Cell 20(6):1618-28	Robertson AS, et al. (2009) The WASP homologue Las17 activates the novel actin-regulatory activity of Ysc84 to promote endocytosis in yeast. Mol Biol Cell 20(6):1618-28	Tonikian R, et al. (2009) Bayesian modeling of the yeast SH3 domain interactome predicts spatiotemporal dynamics of endocytosis proteins. PLoS Biol 7(10):e1000218	Tarassov K, et al. (2008) An in vivo map of the yeast protein interactome. Science 320(5882):1465-70
100	YAP1802	EDE1	YAP1802.0	NPF motif	EDE1.1	EH domain	Matched	domain/interface identified, in vitro	Y2H, truncation	Howard et al JCB 2002	yap1802 has 5 repeated NPF motifs, binds to EH domains				2	Howard JP, et al. (2002) Sla1p serves as the targeting signal recognition factor for NPFX(1,2)D-mediated endocytosis. J Cell Biol 157(2):315-26	Yu H, et al. (2008) High-quality binary protein interaction map of the yeast interactome network. Science 322(5898):104-10
101	SLA1	RVS167	SLA1.1	PRD	RVS167.0	SH3	Matched	one domain/interface identified, other inferred, in vitro, in vivo	Y2H, truncation, GST fusion, coimmunoprecipitation	Stamenova et al JBC 2004	RVS167 binds strongest to SLA1 res 1-420. RVS167 has SH3 domain, probably binds same region of SLA1 as LSBs.				5	Tonikian R, et al. (2009) Bayesian modeling of the yeast SH3 domain interactome predicts spatiotemporal dynamics of endocytosis proteins. PLoS Biol 7(10):e1000218	Stamenova SD, et al. (2004) The Rsp5 ubiquitin ligase binds to and ubiquitinates members of the yeast CIN85-endophilin complex, Sla1-Rvs167. J Biol Chem 279(16):16017-25	Stamenova SD, et al. (2004) The Rsp5 ubiquitin ligase binds to and ubiquitinates members of the yeast CIN85-endophilin complex, Sla1-Rvs167. J Biol Chem 279(16):16017-25	Drees BL, et al. (2001) A protein interaction map for cell polarity development. J Cell Biol 154(3):549-71	Landgraf C, et al. (2004) Protein interaction networks by proteome peptide scanning. PLoS Biol 2(1):E14
102	PRK1	ENT2	PRK1.1	SER/THR kinase domain	ENT2.0	phospho site	Matched	domain/interface identified, in vitro	mass spectrometry	Mok et al Sci Signal 2010	PRK1 phosphorylates ENT2				2	Yu H, et al. (2008) High-quality binary protein interaction map of the yeast interactome network. Science 322(5898):104-10	Mok et al
103	LSB3	YC84/LSB4	LSB3.0	speculated site	YSC84.0		Matched	distinct interface-speculated		APMS and PCA	Due to homology with LSB3, should use same site for self and LSB3. Should not dimerize through its SH3 domain, whether it overlaps with the Actin binding domain is less clear, but found no evidence of self binding role from experiment.				2	Krogan NJ, et al. (2006) Global landscape of protein complexes in the yeast Saccharomyces cerevisiae. Nature 440(7084):637-43	Tarassov K, et al. (2008) An in vivo map of the yeast protein interactome. Science 320(5882):1465-70
104	SLA1	SLA1	SLA1.0	Clathrin Box	SLA1.8	SHD2	Matched	domain/interface identified, in vitro, in vivo	coimmunoprecipitation, mutational studies	Di Pietro et al EMBO J 2010	SHD2 domain binds to itself and also to the Clathrin box on this protein				3	Di Pietro SM, et al. (2010) Regulation of clathrin adaptor function in endocytosis: novel role for the SAM domain. EMBO J 29(6):1033-44	Tarassov K, et al. (2008) An in vivo map of the yeast protein interactome. Science 320(5882):1465-70	Alberti S, et al. (2009) A systematic survey identifies prions and illuminates sequence features of prionogenic proteins. Cell 137(1):146-58
105	END3	PAN1	END3.1	C-terminal region	PAN1.1	LR2	Matched	domain/interface identified, in vitro	Y2H, truncation, GST fusion	Tang et al MCB 2000	LR2 of PAN1 binds to C-terminal region of END3				14	Tang HY, et al. (1997) EH domain proteins Pan1p and End3p are components of a complex that plays a dual role in organization of the cortical actin cytoskeleton and endocytosis in Saccharomyces cerevisiae. Mol Cell Biol 17(8):4294-304	Tang HY, et al. (1997) EH domain proteins Pan1p and End3p are components of a complex that plays a dual role in organization of the cortical actin cytoskeleton and endocytosis in Saccharomyces cerevisiae. Mol Cell Biol 17(8):4294-304	Tang HY, et al. (2000) Pan1p, End3p, and S1a1p, three yeast proteins required for normal cortical actin cytoskeleton organization, associate with each other and play essential roles in cell wall morphogenesis. Mol Cell Biol 20(1):12-25	Tang HY, et al. (2000) Pan1p, End3p, and S1a1p, three yeast proteins required for normal cortical actin cytoskeleton organization, associate with each other and play essential roles in cell wall morphogenesis. Mol Cell Biol 20(1):12-25	Zeng G, et al. (2001) Regulation of yeast actin cytoskeleton-regulatory complex Pan1p/Sla1p/End3p by serine/threonine kinase Prk1p. Mol Biol Cell 12(12):3759-72	Tang HY, et al. (1997) EH domain proteins Pan1p and End3p are components of a complex that plays a dual role in organization of the cortical actin cytoskeleton and endocytosis in Saccharomyces cerevisiae. Mol Cell Biol 17(8):4294-304	Tang HY, et al. (2000) Pan1p, End3p, and S1a1p, three yeast proteins required for normal cortical actin cytoskeleton organization, associate with each other and play essential roles in cell wall morphogenesis. Mol Cell Biol 20(1):12-25	Tang HY, et al. (2000) Pan1p, End3p, and S1a1p, three yeast proteins required for normal cortical actin cytoskeleton organization, associate with each other and play essential roles in cell wall morphogenesis. Mol Cell Biol 20(1):12-25	Tang HY, et al. (1997) EH domain proteins Pan1p and End3p are components of a complex that plays a dual role in organization of the cortical actin cytoskeleton and endocytosis in Saccharomyces cerevisiae. Mol Cell Biol 17(8):4294-304	Toshima J, et al. (2005) Phosphoregulation of Arp2/3-dependent actin assembly during receptor-mediated endocytosis. Nat Cell Biol 7(3):246-54	Krogan NJ, et al. (2006) Global landscape of protein complexes in the yeast Saccharomyces cerevisiae. Nature 440(7084):637-43	Breitkreutz A, et al. (2010) A global protein kinase and phosphatase interaction network in yeast. Science 328(5981):1043-6	Toshima J, et al. (2007) Negative regulation of yeast Eps15-like Arp2/3 complex activator, Pan1p, by the Hip1R-related protein, Sla2p, during endocytosis. Mol Biol Cell 18(2):658-68	Collins SR, et al. (2007) Toward a Comprehensive Atlas of the Physical Interactome of Saccharomyces cerevisiae. Mol Cell Proteomics 6(3):439-50	14	Matched
106	LSB3	LSB3	LSB3.0	speculated site	LSB3.0		Matched	distinct interface-speculated		APMS and PCA	Due to homology with LSB4/YSC84, should use same site for self and LSB4				2	Ho Y, et al. (2002) Systematic identification of protein complexes in Saccharomyces cerevisiae by mass spectrometry. Nature 415(6868):180-3	Tarassov K, et al. (2008) An in vivo map of the yeast protein interactome. Science 320(5882):1465-70
107	LSB3	LAS17	LSB3.1	SH3	LAS17.8	PRD_3	Matched	domain/interface identified, in vitro, in vivo	coimmunoprecipitation, ELISA, phage display, Y2H, peptide array	Tong et al 2002 Science	SH3 domain binds PRD on Las17				10	Gavin AC, et al. (2002) Functional organization of the yeast proteome by systematic analysis of protein complexes. Nature 415(6868):141-7	Tong AH, et al. (2002) A combined experimental and computational strategy to define protein interaction networks for peptide recognition modules. Science 295(5553):321-4	Michelot A, et al. (2010) Reconstitution and protein composition analysis of endocytic actin patches. Curr Biol 20(21):1890-9	Tong AH, et al. (2002) A combined experimental and computational strategy to define protein interaction networks for peptide recognition modules. Science 295(5553):321-4	Tong AH, et al. (2002) A combined experimental and computational strategy to define protein interaction networks for peptide recognition modules. Science 295(5553):321-4	Madania A, et al. (1999) The Saccharomyces cerevisiae homologue of human Wiskott-Aldrich syndrome protein Las17p interacts with the Arp2/3 complex. Mol Biol Cell 10(10):3521-38	Gavin AC, et al. (2006) Proteome survey reveals modularity of the yeast cell machinery. Nature 440(7084):631-6	Tonikian R, et al. (2009) Bayesian modeling of the yeast SH3 domain interactome predicts spatiotemporal dynamics of endocytosis proteins. PLoS Biol 7(10):e1000218	Landgraf C, et al. (2004) Protein interaction networks by proteome peptide scanning. PLoS Biol 2(1):E14	Tarassov K, et al. (2008) An in vivo map of the yeast protein interactome. Science 320(5882):1465-70
108	LSB3	LAS17	LSB3.1	SH3	LAS17.6	PRD_2	Matched	domain/interface identified, in vitro, in vivo	coimmunoprecipitation, ELISA, phage display, Y2H, peptide array	Tong et al 2002 Science	SH3 domain binds PRD on Las17				10	Gavin AC, et al. (2002) Functional organization of the yeast proteome by systematic analysis of protein complexes. Nature 415(6868):141-7	Tong AH, et al. (2002) A combined experimental and computational strategy to define protein interaction networks for peptide recognition modules. Science 295(5553):321-4	Michelot A, et al. (2010) Reconstitution and protein composition analysis of endocytic actin patches. Curr Biol 20(21):1890-9	Tong AH, et al. (2002) A combined experimental and computational strategy to define protein interaction networks for peptide recognition modules. Science 295(5553):321-4	Tong AH, et al. (2002) A combined experimental and computational strategy to define protein interaction networks for peptide recognition modules. Science 295(5553):321-4	Madania A, et al. (1999) The Saccharomyces cerevisiae homologue of human Wiskott-Aldrich syndrome protein Las17p interacts with the Arp2/3 complex. Mol Biol Cell 10(10):3521-38	Gavin AC, et al. (2006) Proteome survey reveals modularity of the yeast cell machinery. Nature 440(7084):631-6	Tonikian R, et al. (2009) Bayesian modeling of the yeast SH3 domain interactome predicts spatiotemporal dynamics of endocytosis proteins. PLoS Biol 7(10):e1000218	Landgraf C, et al. (2004) Protein interaction networks by proteome peptide scanning. PLoS Biol 2(1):E14	Tarassov K, et al. (2008) An in vivo map of the yeast protein interactome. Science 320(5882):1465-70
109	LSB3	LAS17	LSB3.1	SH3	LAS17.2	PRD_1	Matched	domain/interface identified, in vitro, in vivo	coimmunoprecipitation, ELISA, phage display, Y2H, peptide array	Tong et al 2002 Science	SH3 domain binds PRD on Las17				10	Gavin AC, et al. (2002) Functional organization of the yeast proteome by systematic analysis of protein complexes. Nature 415(6868):141-7	Tong AH, et al. (2002) A combined experimental and computational strategy to define protein interaction networks for peptide recognition modules. Science 295(5553):321-4	Michelot A, et al. (2010) Reconstitution and protein composition analysis of endocytic actin patches. Curr Biol 20(21):1890-9	Tong AH, et al. (2002) A combined experimental and computational strategy to define protein interaction networks for peptide recognition modules. Science 295(5553):321-4	Tong AH, et al. (2002) A combined experimental and computational strategy to define protein interaction networks for peptide recognition modules. Science 295(5553):321-4	Madania A, et al. (1999) The Saccharomyces cerevisiae homologue of human Wiskott-Aldrich syndrome protein Las17p interacts with the Arp2/3 complex. Mol Biol Cell 10(10):3521-38	Gavin AC, et al. (2006) Proteome survey reveals modularity of the yeast cell machinery. Nature 440(7084):631-6	Tonikian R, et al. (2009) Bayesian modeling of the yeast SH3 domain interactome predicts spatiotemporal dynamics of endocytosis proteins. PLoS Biol 7(10):e1000218	Landgraf C, et al. (2004) Protein interaction networks by proteome peptide scanning. PLoS Biol 2(1):E14	Tarassov K, et al. (2008) An in vivo map of the yeast protein interactome. Science 320(5882):1465-70
110	GTS1	RVS167	GTS1.0	PRD	RVS167.0	SH3	Matched	domain/interface identified, in vitro	phage display, Y2H, peptide array	Tonkinian et al 2009 PLOSbiol, Landgraf et al	PRD on GTS1 binds RVS167				2	Yu H, et al. (2008) High-quality binary protein interaction map of the yeast interactome network. Science 322(5898):104-10	Tonikian R, et al. (2009) Bayesian modeling of the yeast SH3 domain interactome predicts spatiotemporal dynamics of endocytosis proteins. PLoS Biol 7(10):e1000218	Landgraf C, et al. (2004) Protein interaction networks by proteome peptide scanning. PLoS Biol 2(1):E14
111	GTS1	LSB3	GTS1.0	PRD	LSB3.1	SH3	Matched	domain/interface identified, in vitro	phage display, Y2H, peptide array	Tonkinian et al 2009 PLOSbiol	PRD on GTS1 binds LSB3				2	Tonikian R, et al. (2009) Bayesian modeling of the yeast SH3 domain interactome predicts spatiotemporal dynamics of endocytosis proteins. PLoS Biol 7(10):e1000218	Yu H, et al. (2008) High-quality binary protein interaction map of the yeast interactome network. Science 322(5898):104-10
112	GTS1	YAP1802	GTS1.1	speculated	YAP1802.1		Matched	distinct interface-speculated	Y2H	2 two-hybrid studies, Smaczynska Traffic 2008	GTS does not have an EH domain and is not a kinase, so unlikely to overlap with those binding partners.				2	Smaczynska-de Rooij II, et al. (2008) Yeast Arf3p Modulates Plasma Membrane PtdIns(4,5)P2 Levels to Facilitate Endocytosis. Traffic 9(4):559-73	Yu H, et al. (2008) High-quality binary protein interaction map of the yeast interactome network. Science 322(5898):104-10
113	MYO5	MYO5	MYO5.0	SH3	MYO5.1	PRD	Matched	domain/interface identified, in vitro	phage display, Y2H, peptide array	Grotsch et al EMBO J 2010	Interaction of TH1 domain with SH3 domain prevents binding to VRP1.				3	Tarassov K, et al. (2008) An in vivo map of the yeast protein interactome. Science 320(5882):1465-70	Tong AH, et al. (2002) A combined experimental and computational strategy to define protein interaction networks for peptide recognition modules. Science 295(5553):321-4	Tonikian R, et al. (2009) Bayesian modeling of the yeast SH3 domain interactome predicts spatiotemporal dynamics of endocytosis proteins. PLoS Biol 7(10):e1000218
114	MYO5	LAS17	MYO5.0	PRD_3	LAS17.2	SH3	Matched	domain/interface identified, in vitro, in vivo	coimmunoprecipitation, ELISA, phage display, Y2H, peptide array	Tong et al 2002 Science	Same as MYO3				9	Lechler T, et al. (2000) Direct involvement of yeast type I myosins in Cdc42-dependent actin polymerization. J Cell Biol 148(2):363-73	Tong AH, et al. (2002) A combined experimental and computational strategy to define protein interaction networks for peptide recognition modules. Science 295(5553):321-4	Soulard A, et al. (2002) Saccharomyces cerevisiae Bzz1p is implicated with type I myosins in actin patch polarization and is able to recruit actin-polymerizing machinery in vitro. Mol Cell Biol 22(22):7889-906	Evangelista M, et al. (2000) A role for myosin-I in actin assembly through interactions with Vrp1p, Bee1p, and the Arp2/3 complex. J Cell Biol 148(2):353-62	Michelot A, et al. (2010) Reconstitution and protein composition analysis of endocytic actin patches. Curr Biol 20(21):1890-9	Rajmohan R, et al. (2009) Las17p-Vrp1p but not Las17p-Arp2/3 interaction is important for actin patch polarization in yeast. Biochim Biophys Acta 1793(5):825-35	Rajmohan R, et al. (2009) Las17p-Vrp1p but not Las17p-Arp2/3 interaction is important for actin patch polarization in yeast. Biochim Biophys Acta 1793(5):825-35	Tonikian R, et al. (2009) Bayesian modeling of the yeast SH3 domain interactome predicts spatiotemporal dynamics of endocytosis proteins. PLoS Biol 7(10):e1000218	Tarassov K, et al. (2008) An in vivo map of the yeast protein interactome. Science 320(5882):1465-70
115	MYO5	LAS17	MYO5.0	PRD_4	LAS17.9	SH3	Matched	domain/interface identified, in vitro, in vivo	coimmunoprecipitation, ELISA, phage display, Y2H, peptide array	Tong et al 2002 Science	Same as MYO3				9	Lechler T, et al. (2000) Direct involvement of yeast type I myosins in Cdc42-dependent actin polymerization. J Cell Biol 148(2):363-73	Tong AH, et al. (2002) A combined experimental and computational strategy to define protein interaction networks for peptide recognition modules. Science 295(5553):321-4	Soulard A, et al. (2002) Saccharomyces cerevisiae Bzz1p is implicated with type I myosins in actin patch polarization and is able to recruit actin-polymerizing machinery in vitro. Mol Cell Biol 22(22):7889-906	Evangelista M, et al. (2000) A role for myosin-I in actin assembly through interactions with Vrp1p, Bee1p, and the Arp2/3 complex. J Cell Biol 148(2):353-62	Michelot A, et al. (2010) Reconstitution and protein composition analysis of endocytic actin patches. Curr Biol 20(21):1890-9	Rajmohan R, et al. (2009) Las17p-Vrp1p but not Las17p-Arp2/3 interaction is important for actin patch polarization in yeast. Biochim Biophys Acta 1793(5):825-35	Rajmohan R, et al. (2009) Las17p-Vrp1p but not Las17p-Arp2/3 interaction is important for actin patch polarization in yeast. Biochim Biophys Acta 1793(5):825-35	Tonikian R, et al. (2009) Bayesian modeling of the yeast SH3 domain interactome predicts spatiotemporal dynamics of endocytosis proteins. PLoS Biol 7(10):e1000218	Tarassov K, et al. (2008) An in vivo map of the yeast protein interactome. Science 320(5882):1465-70
116	LAS17	LSB5	LAS17.6	PRD	LSB5.1	VHS domain	Matched	domain/interface identified, in vitro	Y2H, truncation	Costa et al Biochem J 2005	LSB5 binds las17 between 292-422, most likely 384-422				2	Madania A, et al. (1999) The Saccharomyces cerevisiae homologue of human Wiskott-Aldrich syndrome protein Las17p interacts with the Arp2/3 complex. Mol Biol Cell 10(10):3521-38	Costa et al
117	YC84/LSB4	YC84/LSB4	YSC84.0	speculated site	YSC84.0		Matched	distinct interface-speculated		2 PCA	Due to homology with LSB3, should use same site for self and LSB3. Should not dimerize through its SH3 domain, whether it overlaps with the Actin binding domain is less clear, but found no evidence of self binding role from experiment.				2	Schlecht U, et al. (2012) Multiplex assay for condition-dependent changes in protein-protein interactions. Proc Natl Acad Sci U S A ()	Tarassov K, et al. (2008) An in vivo map of the yeast protein interactome. Science 320(5882):1465-70
118	ACT1	CAP2	ACT1.0	back, barbed end	CAP2.1		Matched	interface regions inferred, in vitro	mutational studies, in vitro binding	Wear et al 2004 TIBS	cap1-cap2 dimer binds to barbed end of actin, put them as binding through same mechanism.				1	Gavin AC, et al. (2006) Proteome survey reveals modularity of the yeast cell machinery. Nature 440(7084):631-6
119	ACT1	ARC40	ACT1.2	filament, subunit 1,2,3	ARC40.2		ADDED	interfaces inferred, structural model, EM	electron microscopy, genetic labeling, modeling	Egile et al 2005 PLOS	Used this EM structure to put these 3 subunits in contact with actin.				1
120	ACT1	ARC18	ACT1.2	filament, subunit 1,2,3	ARC18.1		ADDED	interfaces inferred, structural model, EM	electron microscopy, genetic labeling, modeling	Egile et al 2005 PLOS	Used this EM structure to put these 3 subunits in contact with actin.				1
121	ACT1	ARC35	ACT1.2	filament, subunit 1,2,3	ARC35.2		ADDED	interfaces inferred, structural model, EM	electron microscopy, genetic labeling, modeling	Egile et al 2005 PLOS	Used this EM structure to put these 3 subunits in contact with actin.				1
122	ACT1	PAN1	ACT1.2	filament, subunit 1,2,3	PAN1.3	WH2	ADDED	one domain/interface identified, other inferred, in vitro, in vivo	cosedimentation, TAP, truncation, mutation studies	Toshima et al 2005	Central CC of pan1 has a WH2 like region binds F-actin.				1
123	ACT1	MYO3	ACT1.2	filament, subunit 1,2,3	MYO3.1	head domain	ADDED	one domain/interface identified, other inferred, in vitro	TAP, filament gliding, gene deletion	Sun et al 2006	motor domain of myosin binds to actin filament.				1
124	ARP3	MYO3	ARP3.5	front, side	MYO3.2	acidic domain	ADDED	one domain/interface identified, other inferred, in vitro	GST fusion, truncation	Lechler et al JCB 2000,Evangelista	Direct binding of acidic domain to arp2/3 complex, so through analogy assign the interaction to arc40 and arp3 arp2 that bind Las17s acidic domain				1
125	EDE1	ENT2	EDE1.1	EH domain	ENT2.2	NPF motifs	ADDED	interface regions inferred, in vitro	GST fusion, truncation	Aguilar et al 2003 JBC	homology to ENT1, interaction referenced in Maldonado-Baez, 2008 MBC				1
126	ENT2	PAN1	ENT2.2	NPF motif	PAN1.0	EH domain	ADDED	interface regions inferred, in vitro	GST fusion, truncation	Aguilar et al 2003 JBC, Watson et al 2001	EH domain of PAN1 binds NPF motifs, ENT2 seems to inhibit PAN1				2
127	AIM21	YSC84/LSB4	AIM21.0	PRD	YSC84.1	SH3	ADDED	domain/interface identified, in vitro	phage display, Y2H, peptide array	Tonikian et al 2009, Landgraf et al	SH3 of LSB4 binds PRD on AIM21				2
128	CHC1	CHC1	CHC1.0		CHC1.0		Matched	structural model, cryoEM	electron cryomicroscopy	Fotin et al 2004 Nature	Clathrin cages form from trimer arms.				1	Gavin AC, et al. (2002) Functional organization of the yeast proteome by systematic analysis of protein complexes. Nature 415(6868):141-7
129	AIM3	ABP1	AIM3.1	PRD	ABP1.2	SH3	Matched	domain/interface identified, in vitro, in vivo	coimmunoprecipitation, phage display, Y2H, peptide array	Tonikian et al 2009, Landgraf et al	SH3 of ABP1 binds PRD				2	Tonikian R, et al. (2009) Bayesian modeling of the yeast SH3 domain interactome predicts spatiotemporal dynamics of endocytosis proteins. PLoS Biol 7(10):e1000218
130	BSP1	ABP1	BSP1.2	PRD	ABP1.2	SH3	Matched	domain/interface identified, in vitro, in vivo	coimmunoprecipitation, phage display, Y2H, peptide array	Tonikian et al 2009, Landgraf et al	SH3 of ABP1 binds PRD				2	Tonikian R, et al. (2009) Bayesian modeling of the yeast SH3 domain interactome predicts spatiotemporal dynamics of endocytosis proteins. PLoS Biol 7(10):e1000218
131	MYO5	APP1	MYO5.0	SH3	APP1.1	PRD	Matched	domain/interface identified, in vitro	phage display, Y2H, peptide array	Tonikian et al 2009, Landgraf et al	SH3 domain of myo5 binds PRD on APP1.				2	Tonikian R, et al. (2009) Bayesian modeling of the yeast SH3 domain interactome predicts spatiotemporal dynamics of endocytosis proteins. PLoS Biol 7(10):e1000218	Landgraf C, et al. (2004) Protein interaction networks by proteome peptide scanning. PLoS Biol 2(1):E14
132	ABP1	SCP1	ABP1.2	SH3	SCP1.1	PRD	Matched	crystal structure		Stollar et al JBC 2009	SH3 domain of ABP1 binds PRDs				4	Ho Y, et al. (2002) Systematic identification of protein complexes in Saccharomyces cerevisiae by mass spectrometry. Nature 415(6868):180-3	Landgraf C, et al. (2004) Protein interaction networks by proteome peptide scanning. PLoS Biol 2(1):E14	Stollar EJ, et al. (2009) Structural, functional, and bioinformatic studies demonstrate the crucial role of an extended peptide binding site for the SH3 domain of yeast Abp1p. J Biol Chem 284(39):26918-27	Landgraf C, et al. (2004) Protein interaction networks by proteome peptide scanning. PLoS Biol 2(1):E14
133	ABP1	ARP3	ABP1.3	acidic domains	ARP3.5	front, side	Matched	one domain/interface identified, other inferred, in vitro	mutation studies, bead assays	Goode et al 2001 JCB, Ti et al PNAS 2011	ABP1 proposed to bind ARP2/3 complex same as LAS17, so put at ARP3	acidic reginos at 200 and 435			2	Ho Y, et al. (2002) Systematic identification of protein complexes in Saccharomyces cerevisiae by mass spectrometry. Nature 415(6868):180-3	Goode BL, et al. (2001) Activation of the Arp2/3 complex by the actin filament binding protein Abp1p. J Cell Biol 153(3):627-34
134	ABP1	SLA1	ABP1.6	PRD	SLA1.4	SH3	Matched	domain/interface identified, in vitro	phage display, Y2H, peptide array	Tonikian et al 2009, Warren et al 2002, Wightman et al	SH3 domain of SLA1 interacts with PRDs				2	Warren DT, et al. (2002) Sla1p couples the yeast endocytic machinery to proteins regulating actin dynamics. J Cell Sci 115(Pt 8):1703-15	Wightman R, et al. (2008) Localization and Interaction of the Proteins Constituting the GAL Genetic Switch in Saccharomyces cerevisiae. Eukaryot Cell 7(12):2061-2068
135	ABP1	SLA1	ABP1.6	PRD	SLA1.7	SH3	Matched	domain/interface identified, in vitro	phage display, Y2H, peptide array	Tonikian et al 2009, Warren et al 2002, Wightman et al	SH3 domain of SLA1 interacts with PRDs				2	Warren DT, et al. (2002) Sla1p couples the yeast endocytic machinery to proteins regulating actin dynamics. J Cell Sci 115(Pt 8):1703-15	Wightman R, et al. (2008) Localization and Interaction of the Proteins Constituting the GAL Genetic Switch in Saccharomyces cerevisiae. Eukaryot Cell 7(12):2061-2068
136	ACT1	ARP2	ACT1.1	back, pointed	ARP2.4	back, barbed	Matched	interfaces inferred, structural model, EM	electron microscopy, genetic labeling, modeling	Egile et al 2005 PLOS	Some conflict how daugther forms, placed actins coming off of arp2 and arp3				2	Liu SL, et al. (2011) Mechanism of a concentration-dependent switch between activation and inhibition of ARP2/3 complex by coronin. J Biol Chem ()	Egile et al
137	ACT1	ARP3	ACT1.1	back, pointed	ARP3.4	back, barbed	Matched	interfaces inferred, structural model, EM	electron microscopy, genetic labeling, modeling	Ti et al PNAS 2011	Some conflict how daugther forms, placed actins coming off of arp2 and arp3				2	Liu SL, et al. (2011) Mechanism of a concentration-dependent switch between activation and inhibition of ARP2/3 complex by coronin. J Biol Chem ()	Ti et al
138	ACT1	VRP1	ACT1.2	front, barbed end cleft	VRP1.4	WH2 domain	Matched	one domain/interface identified, other inferred, in vitro	Y2H, truncation, mutational studies, gene deletion	Vaduva et al JCB 1997	The barbed end cleft that binds to V of LAS17 overlaps with the filament binding proteins like cofilin.		N terminal		5	Thanabalu T, et al. (2007) Verprolin function in endocytosis and actin organization. Roles of the Las17p (yeast WASP)-binding domain and a novel C-terminal actin-binding domain. FEBS J 274(16):4103-25	Thanabalu T, et al. (2007) Verprolin function in endocytosis and actin organization. Roles of the Las17p (yeast WASP)-binding domain and a novel C-terminal actin-binding domain. FEBS J 274(16):4103-25	Vaduva G, et al. (1997) Actin-binding verprolin is a polarity development protein required for the morphogenesis and function of the yeast actin cytoskeleton. J Cell Biol 139(7):1821-33	Vaduva G, et al. (1997) Actin-binding verprolin is a polarity development protein required for the morphogenesis and function of the yeast actin cytoskeleton. J Cell Biol 139(7):1821-33	Thanabalu T, et al. (2007) Verprolin function in endocytosis and actin organization. Roles of the Las17p (yeast WASP)-binding domain and a novel C-terminal actin-binding domain. FEBS J 274(16):4103-25
139	ACT1	AIP1	ACT1.3	subunit 4	AIP1.1		Matched	one domain/interface identified, other inferred, in vitro	Y2H, mutational studies, gene deletion, filament binding assay	Rodal et al JCB 1999	AIP1 binds actin and cofilin at same time				6	Yu H, et al. (2008) High-quality binary protein interaction map of the yeast interactome network. Science 322(5898):104-10	Clark MG and Amberg DC (2007) Biochemical and genetic analyses provide insight into the structural and mechanistic properties of actin filament disassembly by the Aip1p cofilin complex in Saccharomyces cerevisiae. Genetics 176(3):1527-39	Clark MG, et al. (2006) A genetic dissection of Aip1p's interactions leads to a model for Aip1p-cofilin cooperative activities. Mol Biol Cell 17(4):1971-84	Rodal AA, et al. (1999) Aip1p interacts with cofilin to disassemble actin filaments. J Cell Biol 145(6):1251-64	Rodal AA, et al. (1999) Aip1p interacts with cofilin to disassemble actin filaments. J Cell Biol 145(6):1251-64	Okada K, et al. (2006) Aip1 and cofilin promote rapid turnover of yeast actin patches and cables: a coordinated mechanism for severing and capping filaments. Mol Biol Cell 17(7):2855-68
140	ACT1	MYO5	ACT1.2	filament, subunit 1,2,3	MYO5.3	head domain	Matched	one domain/interface identified, other inferred, in vitro	TAP, filament gliding, gene deletion	Sun et al 2006	Head domain of Myosin binds to actin filament				3	Geli MI, et al. (2000) An intact SH3 domain is required for myosin I-induced actin polymerization. EMBO J 19(16):4281-91	Geli MI, et al. (2000) An intact SH3 domain is required for myosin I-induced actin polymerization. EMBO J 19(16):4281-91	Gavin AC, et al. (2006) Proteome survey reveals modularity of the yeast cell machinery. Nature 440(7084):631-6
141	ACT1	LSB4	ACT1.2	filament, subunit 1,2,3	YSC84.2	YAB domain	Matched	one domain/interface identified, other inferred, in vitro	pelleting assays, truncation, falling ball assay	Robertson et al 2009 MBC	an actin bundling protein, so lumped with sac6. Requires activation by Las17 before binding to actin.		actin binding 90-210		1	Robertson AS, et al. (2009) The WASP homologue Las17 activates the novel actin-regulatory activity of Ysc84 to promote endocytosis in yeast. Mol Biol Cell 20(6):1618-28
142	AIM3	LSB3	AIM3.0	PRD	LSB3.1	SH3	Matched	domain/interface identified, in vitro	phage display, Y2H, peptide array	Tonikian et al 2009, Landgraf et al	PRD on AIM3				3	Landgraf C, et al. (2004) Protein interaction networks by proteome peptide scanning. PLoS Biol 2(1):E14	Tong AH, et al. (2002) A combined experimental and computational strategy to define protein interaction networks for peptide recognition modules. Science 295(5553):321-4	Tonikian R, et al. (2009) Bayesian modeling of the yeast SH3 domain interactome predicts spatiotemporal dynamics of endocytosis proteins. PLoS Biol 7(10):e1000218
143	AIM3	LSB4	AIM3.0	PRD	YSC84.1	SH3	Matched	domain/interface identified, in vitro	phage display, Y2H, peptide array	Tonikian et al 2009, Landgraf et al	PRD on AIM3				2	Tonikian R, et al. (2009) Bayesian modeling of the yeast SH3 domain interactome predicts spatiotemporal dynamics of endocytosis proteins. PLoS Biol 7(10):e1000218	Landgraf C, et al. (2004) Protein interaction networks by proteome peptide scanning. PLoS Biol 2(1):E14
144	AIP1	COF1	AIP1.0		COF1.1		Matched	interface regions inferred (non overlapping), in vitro	Y2H, cosedimentation, gene deletion	Rodal et al JCB 1999	AIP1 binds actin and cofilin at same time				4	Ho Y, et al. (2002) Systematic identification of protein complexes in Saccharomyces cerevisiae by mass spectrometry. Nature 415(6868):180-3	Rodal AA, et al. (1999) Aip1p interacts with cofilin to disassemble actin filaments. J Cell Biol 145(6):1251-64	Rodal AA, et al. (1999) Aip1p interacts with cofilin to disassemble actin filaments. J Cell Biol 145(6):1251-64	Clark MG, et al. (2006) A genetic dissection of Aip1p's interactions leads to a model for Aip1p-cofilin cooperative activities. Mol Biol Cell 17(4):1971-84
145	TWF1	CAP1	TWF1.1		CAP1.2		Matched	interface inferred, in vitro, in vivo	coimmunoprecipitation, gene deletion	Palmgren et al 2001 JCB	CAPs bind twinfilin, TWF-ACT is reduced if CAP 239-268 is deleted, so make non-competitive with TWF's actin binding.				1	Palmgren S, et al. (2001) Interactions with PIP2, ADP-actin monomers, and capping protein regulate the activity and localization of yeast twinfilin. J Cell Biol 155(2):251-60
146	AKL1	SLA1	AKL1.1	kinase	SLA1.6	phospho site	Matched	domain/interface identified, in vitro	mass spectrometry, gene deletion	Jin et al MBC 2008, Breitkreutz et al 2010	AKL1 phosphorylates SLA1	N term kinase domain			2	Breitkreutz A, et al. (2010) A global protein kinase and phosphatase interaction network in yeast. Science 328(5981):1043-6	Jin M and Cai M (2008) A Novel Function of Arp2p in Mediating Prk1p-specific Regulation of Actin and Endocytosis in Yeast. Mol Biol Cell 19(1):297-307	Mok J, et al. (2010) Deciphering protein kinase specificity through large-scale analysis of yeast phosphorylation site motifs. Sci Signal 3(109):ra12
147	AKL1	SCD5	AKL1.1		SCD5.1		Matched	domain/interface identified, in vitro, in vivo	GST Fusion, immunoprecipitation, proteome chip technology	Henry et al Curr Biol 2003, and Ptacek et al	AKL phosprylates SCD1 at LxxTxTG	N term kinase domain	3R region		2	Ptacek J, et al. (2005) Global analysis of protein phosphorylation in yeast. Nature 438(7068):679-84	Henry et al Curr Biol 2003
148	APL1	APS2	APL1.1	beta core subunit	APS2.1	sigma sununit	Matched	crystal structure		Collins et al 2002 Cell, Jackson et al 2010 Cell	Used PDB, beta subunit in yeast does not appear to have appendage			2VGL.pdb, 2XA7.pdb	3	Yeung BG, et al. (1999) Adaptor complex-independent clathrin function in yeast. Mol Biol Cell 10(11):3643-59	Krogan NJ, et al. (2006) Global landscape of protein complexes in the yeast Saccharomyces cerevisiae. Nature 440(7084):637-43	Luo Y, et al. (2010) Resolving the Composition of Protein Complexes Using a MALDI LTQ Orbitrap. J Am Soc Mass Spectrom 21(1):34-46
149	APL1	APL3	APL1.2	beta core subunit	APL3.2	alpha core subunit	Matched	crystal structure		Collins et al 2002 Cell, Jackson et al 2010 Cell	Used PDB structures to assign interacting residues, left out potential mu-sigma interaction, not in both PDBs.				2	Gavin AC, et al. (2002) Functional organization of the yeast proteome by systematic analysis of protein complexes. Nature 415(6868):141-7	Luo Y, et al. (2010) Resolving the Composition of Protein Complexes Using a MALDI LTQ Orbitrap. J Am Soc Mass Spectrom 21(1):34-46
150	SLA1	PRK1	SLA1.6		PRK1.1	SER/THR kinase domain	Matched	domain/interface identified, in vitro, in vivo	mass spectrometry, proteome chip technology, immunoprecipitation, overexpression	Breitkreutz et al 2010, Mok et al 2010	SLA1 is phosphorylated by prk, ark1, akl1.				6	Zeng G, et al. (2001) Regulation of yeast actin cytoskeleton-regulatory complex Pan1p/Sla1p/End3p by serine/threonine kinase Prk1p. Mol Biol Cell 12(12):3759-72	Zeng G, et al. (2001) Regulation of yeast actin cytoskeleton-regulatory complex Pan1p/Sla1p/End3p by serine/threonine kinase Prk1p. Mol Biol Cell 12(12):3759-72	Zeng G, et al. (2001) Regulation of yeast actin cytoskeleton-regulatory complex Pan1p/Sla1p/End3p by serine/threonine kinase Prk1p. Mol Biol Cell 12(12):3759-72	Huang B, et al. (2009) Negative regulation of the actin-regulating kinase Prk1p by patch localization-induced autophosphorylation. Traffic 10(1):35-41	Breitkreutz A, et al. (2010) A global protein kinase and phosphatase interaction network in yeast. Science 328(5981):1043-6	Zeng G, et al. (2001) Regulation of yeast actin cytoskeleton-regulatory complex Pan1p/Sla1p/End3p by serine/threonine kinase Prk1p. Mol Biol Cell 12(12):3759-72
151	ARC40	MYO3	ARC40.2		MYO3.2	acidic domain	Matched	one domain/interface identified, other inferred, in vitro	GST fusion, truncation	Lechler et al JCB 2000, Idrissi et al MBC 2002	Direct binding of acidic domain to arp2/3 complex, so through analogy assign the interaction to arc40 and arp3 that bind Las17s acidic domain				3	Evangelista M, et al. (2000) A role for myosin-I in actin assembly through interactions with Vrp1p, Bee1p, and the Arp2/3 complex. J Cell Biol 148(2):353-62	Evangelista M, et al. (2000) A role for myosin-I in actin assembly through interactions with Vrp1p, Bee1p, and the Arp2/3 complex. J Cell Biol 148(2):353-62	Evangelista M, et al. (2000) A role for myosin-I in actin assembly through interactions with Vrp1p, Bee1p, and the Arp2/3 complex. J Cell Biol 148(2):353-62
152	ARK1	SLA1	ARK1.0	SER/THR kinase domain	SLA1.6		Matched	domain/interface identified, in vitro	mass spectrometry, gene deletion	Breitkreutz et al Science 2010, Jin et al 2008	ARK1 phosphorylates SLA1	11-309 kinase domain			3	Breitkreutz A, et al. (2010) A global protein kinase and phosphatase interaction network in yeast. Science 328(5981):1043-6	Ptacek J, et al. (2005) Global analysis of protein phosphorylation in yeast. Nature 438(7068):679-84	Jin M and Cai M (2008) A Novel Function of Arp2p in Mediating Prk1p-specific Regulation of Actin and Endocytosis in Yeast. Mol Biol Cell 19(1):297-307
153	ARK1	PAN1	ARK1.0	SER/THR kinase domain	PAN1.2		Matched	domain/interface identified, in vitro	mass spectrometry, gene deletion	Breitkreutz et al Science 2010, Jin et al 2008	ARK1 phosphorylates PAN1	11-309 kinase domain			2	Breitkreutz A, et al. (2010) A global protein kinase and phosphatase interaction network in yeast. Science 328(5981):1043-6	Jin M and Cai M (2008) A Novel Function of Arp2p in Mediating Prk1p-specific Regulation of Actin and Endocytosis in Yeast. Mol Biol Cell 19(1):297-307
154	ARP2	PRK1	ARP2.5		PRK1.0		Matched	one domain/interface identified, other inferred, in vitro	Y2H, coimmunoprecipitation, truncation, GST Fusion	Jin et al MBC 2008	PRK1 binds arp complex beyond the kinase region		299-139		3	Jin M and Cai M (2008) A Novel Function of Arp2p in Mediating Prk1p-specific Regulation of Actin and Endocytosis in Yeast. Mol Biol Cell 19(1):297-307	Jin M and Cai M (2008) A Novel Function of Arp2p in Mediating Prk1p-specific Regulation of Actin and Endocytosis in Yeast. Mol Biol Cell 19(1):297-307	Jin M and Cai M (2008) A Novel Function of Arp2p in Mediating Prk1p-specific Regulation of Actin and Endocytosis in Yeast. Mol Biol Cell 19(1):297-307
155	PAN1	ARP3	PAN1.5	Acidic domain	ARP3.5	front, side	Matched	one domain/interface identified, other inferred, in vitro	TAP, truncation, mutational studies	Toshima et al NCB 2005	Acidic domain of PAN1 binds ARP2/3 complex like LAS17				2	Duncan MC, et al. (2001) Yeast Eps15-like endocytic protein, Pan1p, activates the Arp2/3 complex. Nat Cell Biol 3(7):687-90	Toshima et al 2005
156	PRK1	SCD5	PRK1.1	SER/THR kinase domain	SCD5.1	3R region	Matched	domain/interface identified, in vitro, in vivo	GST Fusion, immunoprecipitation	Mok et al 2010, Henry et al Curr Biol 2003, Huang et al	PRK1 phosphorylates SCD5				2	Huang B, et al. (2003) Identification of novel recognition motifs and regulatory targets for the yeast actin-regulating kinase Prk1p. Mol Biol Cell 14(12):4871-84	Mok et al
157	ARP3	MYO5	ARP3.5	front, side	MYO5.2	acidic domain	Matched	one domain/interface identified, other inferred, in vitro	GST fusion, truncation	Lechler et al JCB 2000, Idrissi et al MBC 2002	Direct binding of acidic domain to arp2/3 complex, so through analogy assign the interaction to arc40 and arp3 that bind Las17s acidic domain				2	Idrissi FZ, et al. (2002) Cofilin, but not profilin, is required for myosin-I-induced actin polymerization and the endocytic uptake in yeast. Mol Biol Cell 13(11):4074-87	Lechler T, et al. (2000) Direct involvement of yeast type I myosins in Cdc42-dependent actin polymerization. J Cell Biol 148(2):363-73
158	SLA2	CLC1	SLA2.4	CC	CLC1.1		Matched	domain/interface identified, in vitro, in vivo	gene deletion, truncation, GST Fusion	Boettner et al MBC 2011,Henry et al 2002, Wilbur et al 2008	Early CC region (292-500) of SLA2 binds Clathrin light chain. SLA2 CC region operates as homodimer, CLC binding should not interfere with other CC interactions		19-76		5	Newpher TM and Lemmon SK (2006) Clathrin is important for normal actin dynamics and progression of Sla2p-containing patches during endocytosis in yeast. Traffic 7(5):574-88	Newpher TM and Lemmon SK (2006) Clathrin is important for normal actin dynamics and progression of Sla2p-containing patches during endocytosis in yeast. Traffic 7(5):574-88	Newpher TM, et al. (2006) Novel function of clathrin light chain in promoting endocytic vesicle formation. Mol Biol Cell 17(10):4343-52	Henry KR, et al. (2002) Scd5p and clathrin function are important for cortical actin organization, endocytosis, and localization of sla2p in yeast. Mol Biol Cell 13(8):2607-25	Henry KR, et al. (2002) Scd5p and clathrin function are important for cortical actin organization, endocytosis, and localization of sla2p in yeast. Mol Biol Cell 13(8):2607-25
159	CAP2	TWF1	CAP2.2		TWF1.2		Matched	interface inferred, in vitro, in vivo	coimmunoprecipitation, gene deletion	Palmgren et al 2001 JCB, Kim et al JCP 2004	CAPs bind twinfilin, TWF-ACT is reduced if CAP 239-268 is deleted, so make non-competitive with actin binding.				2	Palmgren S, et al. (2001) Interactions with PIP2, ADP-actin monomers, and capping protein regulate the activity and localization of yeast twinfilin. J Cell Biol 155(2):251-60	Palmgren S, et al. (2001) Interactions with PIP2, ADP-actin monomers, and capping protein regulate the activity and localization of yeast twinfilin. J Cell Biol 155(2):251-60
160	SLA1	PAN1	SLA1.5	C terminal Repeat	PAN1.4	LR1	Matched	domain/interface identified, in vitro	Y2H, truncation, GST fusion	Tang et al MCB 2000	C-terminal Repeat of SLA1 binds LR1 PAN1 and N-term EH domain of END3 to form complex	856-1244			4	Tang HY, et al. (2000) Pan1p, End3p, and S1a1p, three yeast proteins required for normal cortical actin cytoskeleton organization, associate with each other and play essential roles in cell wall morphogenesis. Mol Cell Biol 20(1):12-25	Chi RJ, et al. (2012) Role of Scd5, a protein phosphatase-1 targeting protein, in phosphoregulation of Sla1 during endocytosis. J Cell Sci ()	Tang HY, et al. (2000) Pan1p, End3p, and S1a1p, three yeast proteins required for normal cortical actin cytoskeleton organization, associate with each other and play essential roles in cell wall morphogenesis. Mol Cell Biol 20(1):12-25	Tang HY, et al. (2000) Pan1p, End3p, and S1a1p, three yeast proteins required for normal cortical actin cytoskeleton organization, associate with each other and play essential roles in cell wall morphogenesis. Mol Cell Biol 20(1):12-25
161	PAL1	EDE1	PAL1.0	speculated site	EDE1.2		Matched	distinct interface-speculated	coimmunoprecipitation,	Carroll et al MBC 2011	PAL1 does not have NPF motifs so assigned separate interface from EH domain. Assigned separate EDE1 interface from ones used to bind to SYP1, although could overlap. PAL1 is not documented with coiled coil domain either.				2	Gavin AC, et al. (2002) Functional organization of the yeast proteome by systematic analysis of protein complexes. Nature 415(6868):141-7	Gavin AC, et al. (2006) Proteome survey reveals modularity of the yeast cell machinery. Nature 440(7084):631-6
162	EDE1	ENT1	EDE1.1	EH domain	ENT1.1	NPF motifs	Matched	domain/interface identified, in vitro	GST fusion, truncation	Aguilar et al 2003 JBC	3rd EH domain of EDE1 binds ENT1 NPFs.				2	Aguilar RC, et al. (2003) The yeast Epsin Ent1 is recruited to membranes through multiple independent interactions. J Biol Chem 278(12):10737-43	Aguilar RC, et al. (2003) The yeast Epsin Ent1 is recruited to membranes through multiple independent interactions. J Biol Chem 278(12):10737-43
163	SLA2	PAN1	SLA2.0	CC	PAN1.3	CC	Matched	domain/interface identified, in vitro	GST Fusion, truncation, gene deletion	Toshima et al MCB 2007	Central CC of SLA2 binds to CC of PAN1				1	Toshima J, et al. (2007) Negative regulation of yeast Eps15-like Arp2/3 complex activator, Pan1p, by the Hip1R-related protein, Sla2p, during endocytosis. Mol Biol Cell 18(2):658-68
164	ENT1	PRK1	ENT1.2		PRK1.1		Matched	domain/interface identified, in vitro	mass spectrometry, gene deletion	Breitkreutz et al 2010, Jin et al MBC 2008, Watson et al 2001, Mok et al	PRK1 kinase region binds (L/I/V/M) xx (Q/M/T/S)xTG consensus site.				2	Breitkreutz A, et al. (2010) A global protein kinase and phosphatase interaction network in yeast. Science 328(5981):1043-6	Mok et al
165	LAS17	ARP3	LAS17.0	C of VCA domain	ARP3.6	front, side	Matched	domain/interface identified, in vitro	crosslinking, truncation, Isothermal titration calorimetry, homology model	Ti et al PNAS 2011	Purported binding site for C-helix of LAS17 on ARP3.				2	Winter D, et al. (1999) Activation of the yeast Arp2/3 complex by Bee1p, a WASP-family protein. Curr Biol 9(9):501-4	Michelot A, et al. (2010) Reconstitution and protein composition analysis of endocytic actin patches. Curr Biol 20(21):1890-9
166	LAS17	ARP3	LAS17.1	acidic	ARP3.5	barbed end groove	Matched	crystal structure		Ti et al PNAS 2011	Binding site for acidic domain of LAS17 is on ARP3 side region, between subunit 3 and 4				2	Winter D, et al. (1999) Activation of the yeast Arp2/3 complex by Bee1p, a WASP-family protein. Curr Biol 9(9):501-4	Michelot A, et al. (2010) Reconstitution and protein composition analysis of endocytic actin patches. Curr Biol 20(21):1890-9
167	APM4	APS2	APM4.2	mu subunit	APS2.2	sigma sununit	Matched	crystal structure		Collins et al 2002 Cell, Jackson et al 2010 Cell	Used PDB structures to assign interacting residues,sigma-mu interaction is broken when cargo binds.			2VGL.pdb	2	Krogan NJ, et al. (2006) Global landscape of protein complexes in the yeast Saccharomyces cerevisiae. Nature 440(7084):637-43	Yeung BG, et al. (1999) Adaptor complex-independent clathrin function in yeast. Mol Biol Cell 10(11):3643-59
168	ABP1	YSC84/LSB4	ABP1.5	SH3	YSC84.1	PRD	Matched	domain/interface identified, in vitro	phage display, Y2H, peptide array	Tonikian et al 2009, Tong et al	SH3 domain of LSB4 binds PRD on ABP1, consensus seq from both pubs is 470-486				2	Ho Y, et al. (2002) Systematic identification of protein complexes in Saccharomyces cerevisiae by mass spectrometry. Nature 415(6868):180-3	Tonikian R, et al. (2009) Bayesian modeling of the yeast SH3 domain interactome predicts spatiotemporal dynamics of endocytosis proteins. PLoS Biol 7(10):e1000218
169	BBC1	BBC1	BBC1.0	SH3	BBC1.1	PRD	Matched	domain/interface identified, in vitro	phage display, Y2H, peptide array	Tonikian et al 2009, APMS and PCA	SH3 domain of BBC1 binds PRD of BBC1				3	Schlecht U, et al. (2012) Multiplex assay for condition-dependent changes in protein-protein interactions. Proc Natl Acad Sci U S A ()	Tarassov K, et al. (2008) An in vivo map of the yeast protein interactome. Science 320(5882):1465-70	Krogan NJ, et al. (2006) Global landscape of protein complexes in the yeast Saccharomyces cerevisiae. Nature 440(7084):637-43
170	SLA1	VRP1	SLA1.4	SH3	VRP1.1	PRD	Matched	domain/interface identified, in vitro	phage display, Y2H, peptide array	Tonikian et al 2009, Gavin et al	SH3 domain SLA1-1-2 binds to PRD on Vrp1				2	Gavin AC, et al. (2002) Functional organization of the yeast proteome by systematic analysis of protein complexes. Nature 415(6868):141-7
171	LSB3	ABP1	LSB3.1	SH3	ABP1.4	PRD	Matched	domain/interface identified, in vitro	phage display, Y2H, peptide array	Tonikian et al 2009, Tong et al, Landgraf	SH3 domain of LSB3 interacts with PRD on ABP1				2	Tonikian R, et al. (2009) Bayesian modeling of the yeast SH3 domain interactome predicts spatiotemporal dynamics of endocytosis proteins. PLoS Biol 7(10):e1000218
172	ABP1	AIM21	ABP1.2	SH3	AIM21.2	PRD	Matched	domain/interface identified, in vitro	phage display, Y2H, peptide array	Tonikian et al 2009, Landgraf et al 2004	SH3 of ABP1 binds PRD				2	Landgraf C, et al. (2004) Protein interaction networks by proteome peptide scanning. PLoS Biol 2(1):E14	Landgraf C, et al. (2004) Protein interaction networks by proteome peptide scanning. PLoS Biol 2(1):E14
173	GTS1	YSC84/LSB4	GTS1.0	PRD	YSC84.1	SH3	Matched	domain/interface identified, in vitro	phage display, Y2H, peptide array	Tonikian et al 2009, Landgraf et al 2004	SH3 of LSB4 binds to PRD at 245-257				2	Smaczynska-de Rooij II, et al. (2008) Yeast Arf3p Modulates Plasma Membrane PtdIns(4,5)P2 Levels to Facilitate Endocytosis. Traffic 9(4):559-73	Tonikian R, et al. (2009) Bayesian modeling of the yeast SH3 domain interactome predicts spatiotemporal dynamics of endocytosis proteins. PLoS Biol 7(10):e1000218
174	RVS167	AIM21	RVS167.0	SH3	AIM21.2	PRD	Matched	domain/interface identified, in vitro	phage display, Y2H, peptide array	Tonikian et al 2009, Landgraf et al	SH3 of RVS167 binds PRD on AIM21				2	Landgraf C, et al. (2004) Protein interaction networks by proteome peptide scanning. PLoS Biol 2(1):E14
175	PRK1	AIM3	PRK1.1	Ser/Thr kinase	AIM3.2	phospho site	Matched	domain/interface identified, in vitro	proteome chip assay, mas spectrometry	Ptacek et al 2005 and Mok et al 2010	Ptacek see binding, also in Mok prediction, the consensus site was seen in previous in vivo MS experiments				2	Ptacek J, et al. (2005) Global analysis of protein phosphorylation in yeast. Nature 438(7068):679-84
176	AKL1	EDE1	AKL1.1	Ser/Thr kinase	EDE1.4	phospho site	Matched	domain/interface identified, in vitro	proteome chip assay, mas spectrometry	Breitkreutz et al 2010, Ptacek et al 2005,Mok et al 2010	AKL kinase phosphorylates EDE1				2	Breitkreutz A, et al. (2010) A global protein kinase and phosphatase interaction network in yeast. Science 328(5981):1043-6	Ptacek J, et al. (2005) Global analysis of protein phosphorylation in yeast. Nature 438(7068):679-84
177	AKL1	ENT2	AKL1.1	Ser/Thr kinase	ENT2.0	phospho site	Matched	domain/interface identified, in vitro	proteome chip assay, mas spectrometry	Ptacek et al 2005 and Mok et al 2010	Ptacek peptide microarray and Mok consensus site found in MS in vivo experiments				2	Ptacek J, et al. (2005) Global analysis of protein phosphorylation in yeast. Nature 438(7068):679-84
178	AKL1	LSB3	AKL1.1	Ser/Thr kinase	LSB3.2	phospho site	Matched	domain/interface identified, in vitro	proteome chip assay, mas spectrometry	Ptacek et al 2005 and Mok et al 2010	Ptacek peptide microarray and Mok consensus site found in MS in vivo experiments				2	Ptacek J, et al. (2005) Global analysis of protein phosphorylation in yeast. Nature 438(7068):679-84
179	BBC1	APP1	BBC1.0	SH3	APP1.1	PRD	Matched	domain/interface identified, in vitro	phage display, Y2H, peptide array	Tonikian et al 2009, Tong et al	SH3 on BBC1 binds PRD at 464-480 on APP1				2	Tong AH, et al. (2002) A combined experimental and computational strategy to define protein interaction networks for peptide recognition modules. Science 295(5553):321-4	Tonikian R, et al. (2009) Bayesian modeling of the yeast SH3 domain interactome predicts spatiotemporal dynamics of endocytosis proteins. PLoS Biol 7(10):e1000218
180	YSC84/LSB4	APP1	YSC84.1	SH3	APP1.0	PRD	Matched	domain/interface identified, in vitro	phage display, Y2H, peptide array	Tonikian et al 2009, Landgraf et al 2004	SH3 on LSB4 binds PRD 503-518 on APP1				2	Tonikian R, et al. (2009) Bayesian modeling of the yeast SH3 domain interactome predicts spatiotemporal dynamics of endocytosis proteins. PLoS Biol 7(10):e1000218	Tong AH, et al. (2002) A combined experimental and computational strategy to define protein interaction networks for peptide recognition modules. Science 295(5553):321-4
181	SLA1	APP1	SLA1.4	SH3-1-2	APP1.1	PRD	Matched	domain/interface identified, in vitro	phage display, Y2H, peptide array	Tonikian et al 2009	SLA1's SH3 domain 1-2 binds PRD, Drees also see binding				2	Drees BL, et al. (2001) A protein interaction map for cell polarity development. J Cell Biol 154(3):549-71	Tonikian R, et al. (2009) Bayesian modeling of the yeast SH3 domain interactome predicts spatiotemporal dynamics of endocytosis proteins. PLoS Biol 7(10):e1000218
182	SLA1	APP1	SLA1.7	SH3-3	APP1.1	PRD	Matched	domain/interface identified, in vitro	phage display, Y2H, peptide array	Tonikian et al 2009, Tong et al 2002	SLA1's SH3 domain 3 binds PRD on APP1				2	Drees BL, et al. (2001) A protein interaction map for cell polarity development. J Cell Biol 154(3):549-71	Tonikian R, et al. (2009) Bayesian modeling of the yeast SH3 domain interactome predicts spatiotemporal dynamics of endocytosis proteins. PLoS Biol 7(10):e1000218
183	PRK1	SLA2	PRK1.1	Ser/Thr kinase domain	SLA2.2	Phospho site	Matched	domain/interface identified, in vitro	mass spectrometry	Breitkreutz et al 2010, Mok et al 2010	PRK1 phosphorylates SLA2 in two experimental studies				2	Breitkreutz A, et al. (2010) A global protein kinase and phosphatase interaction network in yeast. Science 328(5981):1043-6	Mok J, et al. (2010) Deciphering protein kinase specificity through large-scale analysis of yeast phosphorylation site motifs. Sci Signal 3(109):ra12
184	PAN1	ARC40	PAN1.5		ARC40.2		Matched	one domain/interface identified, other inferred, in vitro, in vivo	GST Fusion, truncation, mutational studies	Duncan et al NCB 2001	Acidic domain of PAN1 binds ARP2/3 , homology to Las17 and myosins also binds arc40				1	Duncan MC, et al. (2001) Yeast Eps15-like endocytic protein, Pan1p, activates the Arp2/3 complex. Nat Cell Biol 3(7):687-90
185	SLA2	ARK1	SLA2.2	phospho site	ARK1.0	kinase domain	Matched	domain/interface identified, in vitro	mass spectrometry, Y2H,	Breitkreutz et al 2010, Cope et al 1999	ARK1 kinase phosphorylates SLA2				2	Cope MJ, et al. (1999) Novel protein kinases Ark1p and Prk1p associate with and regulate the cortical actin cytoskeleton in budding yeast. J Cell Biol 144(6):1203-18	Breitkreutz A, et al. (2010) A global protein kinase and phosphatase interaction network in yeast. Science 328(5981):1043-6
186	ARK1	LSB3	ARK1.0	Ser/Thr Kinase domain	LSB3.2	Phospho site	Matched	domain/interface identified, in vitro	mass spectrometry	Breitkreutz et al 2010, Mok et al 2010	Breitkreutz and Mok consensus site from in vivo MS experiments				2	Breitkreutz A, et al. (2010) A global protein kinase and phosphatase interaction network in yeast. Science 328(5981):1043-6	Mok et al, references to experiments within
187	ARC40	CRN1	ARC40.2		CRN1.2		Matched	one domain/interface identified, other inferred, in vitro	GST pulldown, truncation, mutational studies	Liu et al, JBC 2011	Crn1 binds Arp2/3 complex, homology to other acidic domains of Myosins and Las17 binds to Arc40 subunit				1	Krogan NJ, et al. (2006) Global landscape of protein complexes in the yeast Saccharomyces cerevisiae. Nature 440(7084):637-43
188	CRN1	ARP2	CRN1.2	C domain	ARP2.6		Matched	one domain/interface identified, other inferred, in vitro	GST pulldown, truncation, mutational studies	Liu et al, JBC 2011	CA domain of Coronin binds Arp2 and Arp3				3	Humphries CL, et al. (2002) Direct regulation of Arp2/3 complex activity and function by the actin binding protein coronin. J Cell Biol 159(6):993-1004	Liu SL, et al. (2011) Mechanism of a concentration-dependent switch between activation and inhibition of ARP2/3 complex by coronin. J Biol Chem ()
189	CRN1	ARP2	CRN1.3	acidic domain	ARP2.0		Matched	one domain/interface identified, other inferred, in vitro	GST pulldown, truncation, mutational studies	Liu et al, JBC 2011	CA domain of Coronin binds Arp2 and Arp3				3	Humphries CL, et al. (2002) Direct regulation of Arp2/3 complex activity and function by the actin binding protein coronin. J Cell Biol 159(6):993-1004	Liu SL, et al. (2011) Mechanism of a concentration-dependent switch between activation and inhibition of ARP2/3 complex by coronin. J Biol Chem ()
190	ARP2	PAN1	ARP2.6		PAN1.5	acidic domain	Matched	one domain/interface identified, other inferred, in vitro, in vivo	GST Fusion, truncation, mutational studies	Duncan et al, NCB 2001	Acidic domain of PAN1 binds ARP2/3 , homology to Las17 and Crn1 binds arp2				2	Duncan MC, et al. (2001) Yeast Eps15-like endocytic protein, Pan1p, activates the Arp2/3 complex. Nat Cell Biol 3(7):687-90	Duncan MC, et al. (2001) Yeast Eps15-like endocytic protein, Pan1p, activates the Arp2/3 complex. Nat Cell Biol 3(7):687-90
191	MYO3	ARP2	MYO3.2	acidic domain	ARP2.6		Matched	one domain/interface identified, other inferred, in vitro	GST fusion, truncation	Lechler et al, JCB 2000	Acidic domain of myosins binds arp complex, homology to Las17 and coronin binding arp2				1	Lechler T, et al. (2000) Direct involvement of yeast type I myosins in Cdc42-dependent actin polymerization. J Cell Biol 148(2):363-73
192	SLA1	SYP1	SLA1.4	SH3	SYP1.4	PRD	Matched	domain/interface identified, in vitro	phage display, Y2H, peptide array	Tonikian et al 2009	SLA1-1-2 SH3 domain binds PRD on Syp1				3	Gavin AC, et al. (2002) Functional organization of the yeast proteome by systematic analysis of protein complexes. Nature 415(6868):141-7	Gavin AC, et al. (2006) Proteome survey reveals modularity of the yeast cell machinery. Nature 440(7084):631-6	Tonikian R, et al. (2009) Bayesian modeling of the yeast SH3 domain interactome predicts spatiotemporal dynamics of endocytosis proteins. PLoS Biol 7(10):e1000218
193	PAN1	SCD5	PAN1.1	LR2 (binds END3 C-term)	SCD5.0	302-500	Matched	domain/interface identified, in vitro	Y2H, GST Fusion, immunoprecipitation, truncation	Zeng et al MBC 2007	Pan1 binds phosphorylated SCD5	scd 302-534	pan1 LR2 384-713		3	Zeng G, et al. (2007) Scd5p mediates phosphoregulation of actin and endocytosis by the type 1 phosphatase glc7p in yeast. Mol Biol Cell 18(12):4885-98	Zeng G, et al. (2007) Scd5p mediates phosphoregulation of actin and endocytosis by the type 1 phosphatase glc7p in yeast. Mol Biol Cell 18(12):4885-98	Zeng G, et al. (2007) Scd5p mediates phosphoregulation of actin and endocytosis by the type 1 phosphatase glc7p in yeast. Mol Biol Cell 18(12):4885-98
194	ARP3	CRN1	ARP3.5		CRN1.2	C domain	Matched	one domain/interface identified, other inferred, in vitro	GST pulldown, truncation, mutational studies	Liu et al, JBC 2011	CA domain of Coronin binds Arp2 and Arp3				2	Liu SL, et al. (2011) Mechanism of a concentration-dependent switch between activation and inhibition of ARP2/3 complex by coronin. J Biol Chem ()	Krogan NJ, et al. (2006) Global landscape of protein complexes in the yeast Saccharomyces cerevisiae. Nature 440(7084):637-43
195	ARP3	CRN1	ARP3.6		CRN1.3	acidic domain	Matched	one domain/interface identified, other inferred, in vitro	GST pulldown, truncation, mutational studies	Liu et al, JBC 2011	CA domain of Coronin binds Arp2 and Arp3				2	Liu SL, et al. (2011) Mechanism of a concentration-dependent switch between activation and inhibition of ARP2/3 complex by coronin. J Biol Chem ()	Krogan NJ, et al. (2006) Global landscape of protein complexes in the yeast Saccharomyces cerevisiae. Nature 440(7084):637-43
196	END3	YAP1802	END3.1	CC	YAP1802.4	CC	Matched	domain/interface identified, in vitro	Y2H, complementation assay	Zhang et al JMB 2009	coiled-coils interact in Zhang, Howard et al do not determine domain.	310-349	293-331		2	Howard JP, et al. (2002) Sla1p serves as the targeting signal recognition factor for NPFX(1,2)D-mediated endocytosis. J Cell Biol 157(2):315-26	Zhang H, et al. (2009) A computationally guided protein-interaction screen uncovers coiled-coil interactions involved in vesicular trafficking. J Mol Biol 392(1):228-41
197	SLA1	INP52	SLA1.4	SH3	INP52.2	PRD	Matched	domain/interface identified, in vitro	phage display, Y2H, peptide array	Tonikian et al 2009	SH3 SLA1-1-2 binds PRD on INP52				3	Gavin AC, et al. (2002) Functional organization of the yeast proteome by systematic analysis of protein complexes. Nature 415(6868):141-7	Stamenova SD, et al. (2004) The Rsp5 ubiquitin ligase binds to and ubiquitinates members of the yeast CIN85-endophilin complex, Sla1-Rvs167. J Biol Chem 279(16):16017-25	Tonikian R, et al. (2009) Bayesian modeling of the yeast SH3 domain interactome predicts spatiotemporal dynamics of endocytosis proteins. PLoS Biol 7(10):e1000218
198	CRN1	CRN1	CRN1.0		CRN1.0		Matched	domain/interface identified, in vitro	Y2H, complementation assay	Newman et al 2000, Zhang et al 2009, Liu et al 2011	Coiled coil domain homo-dimerizes				2	Newman JR, et al. (2000) A computationally directed screen identifying interacting coiled coils from Saccharomyces cerevisiae. Proc Natl Acad Sci U S A 97(24):13203-8	Zhang H, et al. (2009) A computationally guided protein-interaction screen uncovers coiled-coil interactions involved in vesicular trafficking. J Mol Biol 392(1):228-41	Liu S-L, et al (2011) Regulation of Arp2/3 Complex by Coronin
199	LAS17	PRK1	LAS17.10		PRK1.1		Matched	domain/interface identified, in vitro	mass spectrometry	Mok et al Sci Signal 2010	Mok et al see binding experimentally, Michelot et al predict interaction				2	Mok J, et al. (2010) Deciphering protein kinase specificity through large-scale analysis of yeast phosphorylation site motifs. Sci Signal 3(109):ra12	Michelot A, et al. (2010) Reconstitution and protein composition analysis of endocytic actin patches. Curr Biol 20(21):1890-9
200	MYO3	MYO5	MYO3.0	SH3	MYO5.1	PRD	Matched	domain/interface identified, in vitro	phage display, Y2H, peptide array	Tonikian et al 2009, Tong et al 2002 Science	SH3 of MYO3 binds PRD on MYO5.				3	Krogan NJ, et al. (2006) Global landscape of protein complexes in the yeast Saccharomyces cerevisiae. Nature 440(7084):637-43	Tong AH, et al. (2002) A combined experimental and computational strategy to define protein interaction networks for peptide recognition modules. Science 295(5553):321-4	Tonikian R, et al. (2009) Bayesian modeling of the yeast SH3 domain interactome predicts spatiotemporal dynamics of endocytosis proteins. PLoS Biol 7(10):e1000218
201	EDE1	EDE1	EDE1.3		EDE1.3		Matched	domain/interface identified, in vitro	Y2H, complementation assay	Zhang et al JMB 2009	coiled coil domain of EDE1 homo-dimerizes.	580-884			2	Sims JJ, et al. (2009) Avid interactions underlie the Lys63-linked polyubiquitin binding specificities observed for UBA domains. Nat Struct Mol Biol 16(8):883-9	Zhang H, et al. (2009) A computationally guided protein-interaction screen uncovers coiled-coil interactions involved in vesicular trafficking. J Mol Biol 392(1):228-41
202	PAN1	MYO5	PAN1.6	PRD	MYO5.0	SH3	Matched	domain/interface identified, in vitro, in vivo	Y2H, truncation, coimmunoprecipitation, mutation studies	Barker et al MBC 2007, Tong et al	SH3 of Myosin binds last 12 residue PRD on PAN1	1469-1481			3	Barker SL, et al. (2007) Interaction of the endocytic scaffold protein Pan1 with the type I myosins contributes to the late stages of endocytosis. Mol Biol Cell 18(8):2893-903
203	SCD5	END3	SCD5.0	1-500	END3.0	N-term	Matched	domain/interface identified, in vitro	Y2H, GST Fusion, immunoprecipitation, truncation	Zeng et al MBC 2007	Phosphorylated SCD5 binds END3..	scd N term 1-534	END3 N term1-141		2	Zeng G, et al. (2007) Scd5p mediates phosphoregulation of actin and endocytosis by the type 1 phosphatase glc7p in yeast. Mol Biol Cell 18(12):4885-98	Zeng G, et al. (2007) Scd5p mediates phosphoregulation of actin and endocytosis by the type 1 phosphatase glc7p in yeast. Mol Biol Cell 18(12):4885-98
204	PAN1	MYO3	PAN1.6	PRD	MYO3.0	SH3	Matched	domain/interface identified, in vitro, in vivo	Y2H, truncation, coimmunoprecipitation, mutation studies	Barker et al 2007, Tong et al	SH3 domain of Myo3 binds PRD on Pan1	1469-1481			3	Barker SL, et al. (2007) Interaction of the endocytic scaffold protein Pan1 with the type I myosins contributes to the late stages of endocytosis. Mol Biol Cell 18(8):2893-903	Barker SL, et al. (2007) Interaction of the endocytic scaffold protein Pan1 with the type I myosins contributes to the late stages of endocytosis. Mol Biol Cell 18(8):2893-903	Barker SL, et al. (2007) Interaction of the endocytic scaffold protein Pan1 with the type I myosins contributes to the late stages of endocytosis. Mol Biol Cell 18(8):2893-903
205	ARP2	ABP1	ARP2.6		ABP1.3	acidic domain	Matched	one domain/interface identified, other inferred, in vitro	mutation studies, bead assays	Goode et al, JCB 2001	Acidic domain binds Arp2/3 complex, homology with Crn1, etc				1	Goode BL, et al. (2001) Activation of the Arp2/3 complex by the actin filament binding protein Abp1p. J Cell Biol 153(3):627-34
206	ARP2	MYO5	ARP2.6		MYO5.2	acidic domain	Matched	one domain/interface identified, other inferred, in vitro	GST fusion, truncation	Lechler et al, JCB 2000	Acidic domain binds Arp2/3 complex, homology with Crn1, etc				3	Lechler T, et al. (2000) Direct involvement of yeast type I myosins in Cdc42-dependent actin polymerization. J Cell Biol 148(2):363-73	Idrissi FZ, et al. (2002) Cofilin, but not profilin, is required for myosin-I-induced actin polymerization and the endocytic uptake in yeast. Mol Biol Cell 13(11):4074-87	Tarassov K, et al. (2008) An in vivo map of the yeast protein interactome. Science 320(5882):1465-70
207	RVS167	MYO5					Unassigned			Geli et al EMBO J 2000	None of the SH3 papers indicates SH3-PRD binding between them. Geli implicate the tail of MYO5 containing SH3 plus TH2. Not clear where it would bind on RVS167. Could be indirect.				4	Tonikian R, et al. (2009) Bayesian modeling of the yeast SH3 domain interactome predicts spatiotemporal dynamics of endocytosis proteins. PLoS Biol 7(10):e1000218	Geli MI, et al. (2000) An intact SH3 domain is required for myosin I-induced actin polymerization. EMBO J 19(16):4281-91	Grotsch H, et al. (2010) Calmodulin dissociation regulates Myo5 recruitment and function at endocytic sites. EMBO J 29(17):2899-914	Tong AH, et al. (2002) A combined experimental and computational strategy to define protein interaction networks for peptide recognition modules. Science 295(5553):321-4
208	GTS1	PAN1					Unassigned			2 LTP, 1 HTP	No domain information. Smaczynska see fairly strong Y2H binding, Yaguchi see binding				3	Yaguchi S, et al. (2007) Localization of Gts1p in cortical actin patches of yeast and its possible role in endocytosis. Eur J Cell Biol 86(5):275-85	Smaczynska-de Rooij II, et al. (2008) Yeast Arf3p Modulates Plasma Membrane PtdIns(4,5)P2 Levels to Facilitate Endocytosis. Traffic 9(4):559-73	Uetz et al. (2000)
209	GTS1	SLA1					Unassigned			2 LTP, 1 HTP	No domain information. Smaczynska see fairly strong Y2H binding, Yoguchi see weaker binding				3	Yaguchi S, et al. (2007) Localization of Gts1p in cortical actin patches of yeast and its possible role in endocytosis. Eur J Cell Biol 86(5):275-85	Smaczynska-de Rooij II, et al. (2008) Yeast Arf3p Modulates Plasma Membrane PtdIns(4,5)P2 Levels to Facilitate Endocytosis. Traffic 9(4):559-73	Uetz et al. (2000)
210	LAS17	LAS17					Unassigned			Rodal et al 2003 Curr Biol	No biochem evidence, Rodal et al find LAS17 is not autoinhibited like many other WASP proteins. PCA studies could be indirect, it is clustered at actin sites. Madania et al see some Y2H evidence of binding, no site located.				4	Schlecht U, et al. (2012) Multiplex assay for condition-dependent changes in protein-protein interactions. Proc Natl Acad Sci U S A ()	Tarassov K, et al. (2008) An in vivo map of the yeast protein interactome. Science 320(5882):1465-70	Michelot A, et al. (2010) Reconstitution and protein composition analysis of endocytic actin patches. Curr Biol 20(21):1890-9	Madania et al (1999)
211	SLA2	LAS17					Unassigned			2 APMS, PCA	SLA2 does not inihibit las17 arp activation.				3	Gavin AC, et al. (2002) Functional organization of the yeast proteome by systematic analysis of protein complexes. Nature 415(6868):141-7	Gavin AC, et al. (2006) Proteome survey reveals modularity of the yeast cell machinery. Nature 440(7084):631-6	Tarassov K, et al. (2008) An in vivo map of the yeast protein interactome. Science 320(5882):1465-70
212	LSB3	SLA2					Unassigned			2 APMS	SLA2 has PRDs and binds SH3 domains (LSB3 has SH3 domains), but no direct evidence for this binding in SH3 papers				2	Gavin AC, et al. (2006) Proteome survey reveals modularity of the yeast cell machinery. Nature 440(7084):631-6	Collins SR, et al. (2007) Toward a Comprehensive Atlas of the Physical Interactome of Saccharomyces cerevisiae. Mol Cell Proteomics 6(3):439-50
213	RVS167	ACT1					Unassigned			Lombardi et al JBC 2001	Could be indirect, perhaps via LAS17				3	Lombardi R and Riezman H (2001) Rvs161p and Rvs167p, the two yeast amphiphysin homologs, function together in vivo. J Biol Chem 276(8):6016-22	Madania A, et al. (1999) The Saccharomyces cerevisiae homologue of human Wiskott-Aldrich syndrome protein Las17p interacts with the Arp2/3 complex. Mol Biol Cell 10(10):3521-38	Drees BL, et al. (2001) A protein interaction map for cell polarity development. J Cell Biol 154(3):549-71
214	END3	LAS17					Unassigned			Complex component/ no direct	2 APMS and 1 PCA hightrhoughput observe, but could be mediated through LAS17 interactions with SLA1 and PAN1 which form a complex with END3				3	Gavin AC, et al. (2002) Functional organization of the yeast proteome by systematic analysis of protein complexes. Nature 415(6868):141-7	Gavin AC, et al. (2006) Proteome survey reveals modularity of the yeast cell machinery. Nature 440(7084):631-6	Tarassov K, et al. (2008) An in vivo map of the yeast protein interactome. Science 320(5882):1465-70
215	RVS161	CRN1					Unassigned			2 APMS	Most RVS161 interactions look to be indirectly mediated through RVS167				2	Krogan NJ, et al. (2006) Global landscape of protein complexes in the yeast Saccharomyces cerevisiae. Nature 440(7084):637-43	Collins SR, et al. (2007) Toward a Comprehensive Atlas of the Physical Interactome of Saccharomyces cerevisiae. Mol Cell Proteomics 6(3):439-50
216	SAC6	ARC15					Unassigned			2 HTP					2	Schlecht U, et al. (2012) Multiplex assay for condition-dependent changes in protein-protein interactions. Proc Natl Acad Sci U S A ()	Tarassov K, et al. (2008) An in vivo map of the yeast protein interactome. Science 320(5882):1465-70
217	VRP1	SLA2					Unassigned			2 HTP	sla2 has no SH3 domains				2	Tarassov K, et al. (2008) An in vivo map of the yeast protein interactome. Science 320(5882):1465-70	Schlecht U, et al. (2012) Multiplex assay for condition-dependent changes in protein-protein interactions. Proc Natl Acad Sci U S A ()
218	CAP2	CAP2					Unassigned			3 HTP					3	Schlecht U, et al. (2012) Multiplex assay for condition-dependent changes in protein-protein interactions. Proc Natl Acad Sci U S A ()	Tarassov K, et al. (2008) An in vivo map of the yeast protein interactome. Science 320(5882):1465-70	Gavin et al. (2002)
219	LAS17	CHC1					Unassigned			2 AP-MS	could be indirect				2	Gavin AC, et al. (2006) Proteome survey reveals modularity of the yeast cell machinery. Nature 440(7084):631-6	Gavin AC, et al. (2002) Functional organization of the yeast proteome by systematic analysis of protein complexes. Nature 415(6868):141-7
220	SLA1	BZZ1					Unassigned			Only 2 HTP	No SH3 binding observed				2	Gavin AC, et al. (2002) Functional organization of the yeast proteome by systematic analysis of protein complexes. Nature 415(6868):141-7	Gavin AC, et al. (2006) Proteome survey reveals modularity of the yeast cell machinery. Nature 440(7084):631-6
221	EDE1	SLA2					Unassigned			2 AP-MS					2	Gavin AC, et al. (2002) Functional organization of the yeast proteome by systematic analysis of protein complexes. Nature 415(6868):141-7	Gavin AC, et al. (2006) Proteome survey reveals modularity of the yeast cell machinery. Nature 440(7084):631-6
222	ARC19	MYO3					Unassigned			Evangelista et al JCB 2000	could be indirect				3	Evangelista M, et al. (2000) A role for myosin-I in actin assembly through interactions with Vrp1p, Bee1p, and the Arp2/3 complex. J Cell Biol 148(2):353-62	Evangelista M, et al. (2000) A role for myosin-I in actin assembly through interactions with Vrp1p, Bee1p, and the Arp2/3 complex. J Cell Biol 148(2):353-62	Evangelista M, et al. (2000) A role for myosin-I in actin assembly through interactions with Vrp1p, Bee1p, and the Arp2/3 complex. J Cell Biol 148(2):353-62
223	BSP1	BBC1					Unassigned			Tonikian	Tonikian et al only see the interaction, Tong is predicted but not observed in experiment				2	Tonikian R, et al. (2009) Bayesian modeling of the yeast SH3 domain interactome predicts spatiotemporal dynamics of endocytosis proteins. PLoS Biol 7(10):e1000218	Tong AH, et al. (2002) A combined experimental and computational strategy to define protein interaction networks for peptide recognition modules. Science 295(5553):321-4
224	AIM3	BZZ1					Unassigned			Tonikian	Tonikian et al only see the interaction, Tong is predicted but not observed in experiment, predict binding to different SH3 domains in BZZ1				2	Tonikian R, et al. (2009) Bayesian modeling of the yeast SH3 domain interactome predicts spatiotemporal dynamics of endocytosis proteins. PLoS Biol 7(10):e1000218	Tong AH, et al. (2002) A combined experimental and computational strategy to define protein interaction networks for peptide recognition modules. Science 295(5553):321-4
225	BBC1	SLA1					Unassigned			Tonikian	Tonikian et al only see the interaction, Tong is predicted at different site.				2	Tonikian et al 2009	Tong et al 2002
226	AIM21	LSB3					Unassigned			Tonikian	Tonikian does not predict PRD-SH3 binding site				2	Landgraf et al. (2004)	Tonikian et al 2009
227	AIM21	MYO5					Unassigned			Tonikian	Tonikian et al only see the interaction, Landgraf at different site				2	Landgraf et al. (2004)	Tonikian et al 2009
228	ARC18	ARC18					Unassigned			1 PCA/1 AP					1	Tarassov K, et al. (2008) An in vivo map of the yeast protein interactome. Science 320(5882):1465-70
229	END3	SLA2					Unassigned			1 PCA/1 AP	Could be indirect, SLA2 interacts with PAN1 and SLA1, components of END3-SLA1-PAN1 complex				1	Tarassov K, et al. (2008) An in vivo map of the yeast protein interactome. Science 320(5882):1465-70
230	RVS167	SCD5					Unassigned			2 refs, different PRD	Tonikian and Landgraf predict different PRDs.				1	Tonikian R, et al. (2009) Bayesian modeling of the yeast SH3 domain interactome predicts spatiotemporal dynamics of endocytosis proteins. PLoS Biol 7(10):e1000218
231	CRN1	APP1					Unassigned			2 Y2H	could be indirect				1	Drees BL, et al. (2001) A protein interaction map for cell polarity development. J Cell Biol 154(3):549-71
232	VRP1	VRP1					Unassigned			1 PCA/1 AP					1	Tarassov K, et al. (2008) An in vivo map of the yeast protein interactome. Science 320(5882):1465-70	Gavin AC, et al. (2002) Functional organization of the yeast proteome by systematic analysis of protein complexes. Nature 415(6868):141-7
233	SLA2	APP1					Unassigned			2 Y2H	could be indirect				1	Drees BL, et al. (2001) A protein interaction map for cell polarity development. J Cell Biol 154(3):549-71	Uetz et al (2000)
234	SLA2	YSC84					Unassigned			2 HTP Y2H	could be indirect				1	Drees BL, et al. (2001) A protein interaction map for cell polarity development. J Cell Biol 154(3):549-71	Uetz et al (2000)
235	CAP1	BSP1					Unassigned			2 Y2H	could be indirect				1	Drees BL, et al. (2001) A protein interaction map for cell polarity development. J Cell Biol 154(3):549-71	Uetz et al (2000)
236	LAS17	AIM3					1 pub./unassigned			1 co-local	indirect binding				1	Michelot A, et al. (2010) Reconstitution and protein composition analysis of endocytic actin patches. Curr Biol 20(21):1890-9
237	SCD5	SLA2					1 pub./unassigned			Henry et al MBC 2002	one Y2h study, does not identify which domain of SLA2 binds, 292-968 covers multiple domains				1	Henry KR, et al. (2002) Scd5p and clathrin function are important for cortical actin organization, endocytosis, and localization of sla2p in yeast. Mol Biol Cell 13(8):2607-25
238	BBC1	AIM3					1 pub./unassigned			Tonikian	Only one reference				1	Tonikian R, et al. (2009) Bayesian modeling of the yeast SH3 domain interactome predicts spatiotemporal dynamics of endocytosis proteins. PLoS Biol 7(10):e1000218
239	SLA1	AIM3					1 pub./unassigned			Tonikian	Only one reference				1	Tonikian R, et al. (2009) Bayesian modeling of the yeast SH3 domain interactome predicts spatiotemporal dynamics of endocytosis proteins. PLoS Biol 7(10):e1000218
240	PRK1	AKL1					1 pub./unassigned			1 AP-MS	Not in Breitkreutz or Ptacek				1	Ho Y, et al. (2002) Systematic identification of protein complexes in Saccharomyces cerevisiae by mass spectrometry. Nature 415(6868):180-3
241	AKL1	PAN1					1 pub./unassigned			1 AP-MS	Only one experiment				1	Breitkreutz A, et al. (2010) A global protein kinase and phosphatase interaction network in yeast. Science 328(5981):1043-6
242	AKL1	SLA2					1 pub./unassigned			1 AP-MS	Only one experiment				1	Breitkreutz A, et al. (2010) A global protein kinase and phosphatase interaction network in yeast. Science 328(5981):1043-6
243	ARK1	AKL1					1 pub./unassigned			1 AP-MS	Only one experiment				1	Breitkreutz A, et al. (2010) A global protein kinase and phosphatase interaction network in yeast. Science 328(5981):1043-6
244	AKL1	YAP1801					1 pub./unassigned			1 protein microarray	Only one experiment				1	Ptacek J, et al. (2005) Global analysis of protein phosphorylation in yeast. Nature 438(7068):679-84
245	APL1	EDE1					1 pub./unassigned			1 experiment	APL1 (beta subunit) does not seem to have appendage and EDE1 does not have motif that mediates binding in mammalian				1	Luo Y, et al. (2010) Resolving the Composition of Protein Complexes Using a MALDI LTQ Orbitrap. J Am Soc Mass Spectrom 21(1):34-46
246	LAS17	TWF1					1 pub./unassigned			1 co-local	Indirect binding				1	Michelot A, et al. (2010) Reconstitution and protein composition analysis of endocytic actin patches. Curr Biol 20(21):1890-9
247	APP1	COF1					1 pub./unassigned			1 AP-MS	Not in Yu et al				1	Ho Y, et al. (2002) Systematic identification of protein complexes in Saccharomyces cerevisiae by mass spectrometry. Nature 415(6868):180-3
248	LAS17	APP1					1 pub./unassigned			1 co-local	Indirect binding				1	Michelot A, et al. (2010) Reconstitution and protein composition analysis of endocytic actin patches. Curr Biol 20(21):1890-9
249	ARK1	ENT2					1 pub./unassigned			1 protein microarray	only one experiment				1	Ptacek J, et al. (2005) Global analysis of protein phosphorylation in yeast. Nature 438(7068):679-84
250	ARK1	VRP1					1 pub./unassigned			1 AP-MS	only one experiment				1	Breitkreutz A, et al. (2010) A global protein kinase and phosphatase interaction network in yeast. Science 328(5981):1043-6
251	RVS167	SLA2					1 pub./unassigned			Only 1 Y2H	could be indirect				1	Drees BL, et al. (2001) A protein interaction map for cell polarity development. J Cell Biol 154(3):549-71
252	LSB3	RVS167					1 pub./unassigned			1 AP-MS	only one experiment				1	Krogan NJ, et al. (2006) Global landscape of protein complexes in the yeast Saccharomyces cerevisiae. Nature 440(7084):637-43
253	ARK1	END3					1 pub./unassigned			1 AP-MS	Only one experiment				1	Breitkreutz A, et al. (2010) A global protein kinase and phosphatase interaction network in yeast. Science 328(5981):1043-6
254	BBC1	VRP1					1 pub./unassigned			Only 1 SH3 ref.	only in one reference				1	Tonikian R, et al. (2009) Bayesian modeling of the yeast SH3 domain interactome predicts spatiotemporal dynamics of endocytosis proteins. PLoS Biol 7(10):e1000218	Not in Tong et al
255	GTS1	SLA2					1 pub./unassigned			1 experiment	no direct confirmation				1	Smaczynska-de Rooij II, et al. (2008) Yeast Arf3p Modulates Plasma Membrane PtdIns(4,5)P2 Levels to Facilitate Endocytosis. Traffic 9(4):559-73
256	BZZ1	BBC1					1 pub./unassigned			Tonikian	Only one reference				1	Tonikian R, et al. (2009) Bayesian modeling of the yeast SH3 domain interactome predicts spatiotemporal dynamics of endocytosis proteins. PLoS Biol 7(10):e1000218
257	BBC1	CRN1					1 pub./unassigned			1 APMS					1	Krogan NJ, et al. (2006) Global landscape of protein complexes in the yeast Saccharomyces cerevisiae. Nature 440(7084):637-43
258	LAS17	ABP1					1 pub./unassigned			1 co-local	Indirect, and Tonikian see binding with 83% reliability, Tong did not see binding				1	Michelot A, et al. (2010) Reconstitution and protein composition analysis of endocytic actin patches. Curr Biol 20(21):1890-9
259	CHC1	ABP1					1 pub./unassigned			1 co-local	Indirect, only co-localization				1	Newpher TM, et al. (2005) In vivo dynamics of clathrin and its adaptor-dependent recruitment to the actin-based endocytic machinery in yeast. Dev Cell 9(1):87-98
260	CRN1	RVS167					1 pub./unassigned			1 AP-MS	only one experiment				1	Krogan NJ, et al. (2006) Global landscape of protein complexes in the yeast Saccharomyces cerevisiae. Nature 440(7084):637-43
261	PRK1	YSC84					1 pub./unassigned			1 AP-MS	Only one experiment				1	Breitkreutz A, et al. (2010) A global protein kinase and phosphatase interaction network in yeast. Science 328(5981):1043-6
262	GTS1	BSP1					1 pub./unassigned			1 experiment	no direct confirmation				1	Smaczynska-de Rooij II, et al. (2008) Yeast Arf3p Modulates Plasma Membrane PtdIns(4,5)P2 Levels to Facilitate Endocytosis. Traffic 9(4):559-73
263	LAS17	BSP1					1 pub./unassigned			1 co-local	indirect				1	Michelot A, et al. (2010) Reconstitution and protein composition analysis of endocytic actin patches. Curr Biol 20(21):1890-9
264	PRK1	VRP1					1 pub./unassigned			1 AP-MS	Only one experiment				1	Breitkreutz A, et al. (2010) A global protein kinase and phosphatase interaction network in yeast. Science 328(5981):1043-6
265	LAS17	CAP1					1 pub./unassigned			1 co-local	Indirect				1	Michelot A, et al. (2010) Reconstitution and protein composition analysis of endocytic actin patches. Curr Biol 20(21):1890-9
266	LAS17	CAP2					1 pub./unassigned			1 co-local	Indirect				1	Michelot A, et al. (2010) Reconstitution and protein composition analysis of endocytic actin patches. Curr Biol 20(21):1890-9
267	LAS17	SAC6					1 pub./unassigned			1 co-local	Indirect				1	Michelot A, et al. (2010) Reconstitution and protein composition analysis of endocytic actin patches. Curr Biol 20(21):1890-9
268	INP52	CHC1					1 pub./unassigned			1 experiment	INP52 has a clathrin type box LIDLD, although the N-terminal of CHC1 did not show binding to INP52				1	Bottcher C, et al. (2006) Sjl2p is specifically involved in early steps of endocytosis intimately linked to actin dynamics via the Ark1p/Prk1p kinases. FEBS Lett 580(2):633-41
269	GTS1	CLC1					1 pub./unassigned			1 experiment	weak binding observed, no direct confirmation				1	Smaczynska-de Rooij II, et al. (2008) Yeast Arf3p Modulates Plasma Membrane PtdIns(4,5)P2 Levels to Facilitate Endocytosis. Traffic 9(4):559-73
270	LAS17	CLC1					1 pub./unassigned			1 AP-MS	only one experiment				1	Gavin AC, et al. (2006) Proteome survey reveals modularity of the yeast cell machinery. Nature 440(7084):631-6
271	LAS17	COF1					1 pub./unassigned			1 LTP	could be indirect				1	Li R (1997) Bee1, a yeast protein with homology to Wiscott-Aldrich syndrome protein, is critical for the assembly of cortical actin cytoskeleton. J Cell Biol 136(3):649-58
272	RVS167	YSC84					1 pub./unassigned			Only 1 Y2H	could be indirect				1	Drees BL, et al. (2001) A protein interaction map for cell polarity development. J Cell Biol 154(3):549-71
273	LAS17	CRN1					1 pub./unassigned			1 co-local	Indirect				1	Michelot A, et al. (2010) Reconstitution and protein composition analysis of endocytic actin patches. Curr Biol 20(21):1890-9
274	PRK1	SYP1					1 pub./unassigned			1 peptide exp.	Only one experiment				1	Mok J, et al. (2010) Deciphering protein kinase specificity through large-scale analysis of yeast phosphorylation site motifs. Sci Signal 3(109):ra12
275	LSB3	MYO5					1 pub./unassigned			Tonikian and Landgraf	SH3 of LSB3 binds PRD on MYO5, but refs differ in regions and signals are relatively weak. No other references				1	Tonikian R, et al. (2009) Bayesian modeling of the yeast SH3 domain interactome predicts spatiotemporal dynamics of endocytosis proteins. PLoS Biol 7(10):e1000218
276	SLA1	MYO5					1 pub./unassigned			Only 1 SH3 Tonikian	only one experiment				1	Tonikian R, et al. (2009) Bayesian modeling of the yeast SH3 domain interactome predicts spatiotemporal dynamics of endocytosis proteins. PLoS Biol 7(10):e1000218
277	PRK1	EDE1					1 pub./unassigned			1 peptide exp.	Only one experiment				1	Mok J, et al. (2010) Deciphering protein kinase specificity through large-scale analysis of yeast phosphorylation site motifs. Sci Signal 3(109):ra12
278	SLA1	SCD5					1 pub./unassigned			Tonikian	only one experiment				1	Tonikian R, et al. (2009) Bayesian modeling of the yeast SH3 domain interactome predicts spatiotemporal dynamics of endocytosis proteins. PLoS Biol 7(10):e1000218
279	PRK1	END3					1 pub./unassigned			1 AP-MS	Not in Ptacek or Mok et al				1	Breitkreutz A, et al. (2010) A global protein kinase and phosphatase interaction network in yeast. Science 328(5981):1043-6
280	YSC84	SYP1					1 pub./unassigned			Tonikian	Weak signal, no other references.				1	Tonikian R, et al. (2009) Bayesian modeling of the yeast SH3 domain interactome predicts spatiotemporal dynamics of endocytosis proteins. PLoS Biol 7(10):e1000218
281	LAS17	SCP1					1 pub./unassigned			1 co-local	Indirect				1	Michelot A, et al. (2010) Reconstitution and protein composition analysis of endocytic actin patches. Curr Biol 20(21):1890-9
282	SAC6	RVS167					1 pub./unassigned			1 Y2H					1	Sharan R, et al. (2005) Conserved patterns of protein interaction in multiple species. Proc Natl Acad Sci U S A 102(6):1974-9
283	YSC84	MYO5					1 pub./unassigned			Tonikian	Landgraf also sees binding but to different site, weak signal, no other refs.				1	Tonikian R, et al. (2009) Bayesian modeling of the yeast SH3 domain interactome predicts spatiotemporal dynamics of endocytosis proteins. PLoS Biol 7(10):e1000218
284	ARK1	YAP1801					1 pub./unassigned			1 AP-MS	Only one experiment				1	Breitkreutz A, et al. (2010) A global protein kinase and phosphatase interaction network in yeast. Science 328(5981):1043-6
285	VRP1	END3					1 pub./unassigned			1 PCA only	Could be indirect via End3-Sla1-Pan1 complex				1	Tarassov K, et al. (2008) An in vivo map of the yeast protein interactome. Science 320(5882):1465-70
286	SLA1	ARC40					1 pub./unassigned			1 PCA only					1	Tarassov K, et al. (2008) An in vivo map of the yeast protein interactome. Science 320(5882):1465-70
287	SYP1	ENT2					1 pub./unassigned			1 PCA only					1	Tarassov K, et al. (2008) An in vivo map of the yeast protein interactome. Science 320(5882):1465-70
288	CHC1	ARC18					1 pub./unassigned			1 PCA only					1	Tarassov K, et al. (2008) An in vivo map of the yeast protein interactome. Science 320(5882):1465-70
289	CAP1	CRN1					1 pub./unassigned			Only 1 APMS.					1	Collins SR, et al. (2007) Toward a Comprehensive Atlas of the Physical Interactome of Saccharomyces cerevisiae. Mol Cell Proteomics 6(3):439-50
290	CRN1	MYO5					1 pub./unassigned			Only 1 APMS.					1	Collins SR, et al. (2007) Toward a Comprehensive Atlas of the Physical Interactome of Saccharomyces cerevisiae. Mol Cell Proteomics 6(3):439-50
291	CRN1	INP52					1 pub./unassigned			Only 1 APMS.					1	Collins SR, et al. (2007) Toward a Comprehensive Atlas of the Physical Interactome of Saccharomyces cerevisiae. Mol Cell Proteomics 6(3):439-50
292	CRN1	BSP1					1 pub./unassigned			Only 1 APMS.					1	Collins SR, et al. (2007) Toward a Comprehensive Atlas of the Physical Interactome of Saccharomyces cerevisiae. Mol Cell Proteomics 6(3):439-50
293	ARC40	BBC1					1 pub./unassigned			1 PCA only					1	Tarassov K, et al. (2008) An in vivo map of the yeast protein interactome. Science 320(5882):1465-70
294	ABP1	CRN1					1 pub./unassigned			Only 1 APMS					1	Collins SR, et al. (2007) Toward a Comprehensive Atlas of the Physical Interactome of Saccharomyces cerevisiae. Mol Cell Proteomics 6(3):439-50
295	SYP1	MYO5					1 pub./unassigned			1 PCA only					1	Tarassov K, et al. (2008) An in vivo map of the yeast protein interactome. Science 320(5882):1465-70
296	ACT1	BSP1					1 pub./unassigned			Only 1 APMS.					1	Collins SR, et al. (2007) Toward a Comprehensive Atlas of the Physical Interactome of Saccharomyces cerevisiae. Mol Cell Proteomics 6(3):439-50
297	ARC15	BBC1					1 pub./unassigned			1 PCA only					1	Tarassov K, et al. (2008) An in vivo map of the yeast protein interactome. Science 320(5882):1465-70
298	LSB3	INP52					1 pub./unassigned			1 PCA only					1	Tarassov K, et al. (2008) An in vivo map of the yeast protein interactome. Science 320(5882):1465-70
299	ARC19	SLA2					1 pub./unassigned			1 PCA only					1	Tarassov K, et al. (2008) An in vivo map of the yeast protein interactome. Science 320(5882):1465-70
300	ARC40	RVS167					1 pub./unassigned			1 PCA only					1	Tarassov K, et al. (2008) An in vivo map of the yeast protein interactome. Science 320(5882):1465-70
301	ARC40	SLA2					1 pub./unassigned			1 PCA only					1	Tarassov K, et al. (2008) An in vivo map of the yeast protein interactome. Science 320(5882):1465-70
302	ARC40	ARK1					1 pub./unassigned			1 PCA only					1	Tarassov K, et al. (2008) An in vivo map of the yeast protein interactome. Science 320(5882):1465-70
303	ARC18	SLA2					1 pub./unassigned			1 PCA only					1	Tarassov K, et al. (2008) An in vivo map of the yeast protein interactome. Science 320(5882):1465-70
304	SAC6	CAP2					1 pub./unassigned			1 PCA only					1	Tarassov K, et al. (2008) An in vivo map of the yeast protein interactome. Science 320(5882):1465-70
305	ARC15	SLA2					1 pub./unassigned			1 PCA only					1	Tarassov K, et al. (2008) An in vivo map of the yeast protein interactome. Science 320(5882):1465-70
306	ARC40	CAP2					1 pub./unassigned			1 PCA only					1	Tarassov K, et al. (2008) An in vivo map of the yeast protein interactome. Science 320(5882):1465-70
307	TWF1	TWF1					1 pub./unassigned			1 PCA only					1	Tarassov K, et al. (2008) An in vivo map of the yeast protein interactome. Science 320(5882):1465-70
308	CAP2	ARC15					1 pub./unassigned			1 PCA only					1	Tarassov K, et al. (2008) An in vivo map of the yeast protein interactome. Science 320(5882):1465-70
309	ARC40	SAC6					1 pub./unassigned			1 PCA only					1	Tarassov K, et al. (2008) An in vivo map of the yeast protein interactome. Science 320(5882):1465-70
310	ARC40	RVS161					1 pub./unassigned			1 PCA only					1	Tarassov K, et al. (2008) An in vivo map of the yeast protein interactome. Science 320(5882):1465-70
311	SLA2	ARC35					1 pub./unassigned			1 PCA only					1	Tarassov K, et al. (2008) An in vivo map of the yeast protein interactome. Science 320(5882):1465-70
312	CAP2	ARC35					1 pub./unassigned			1 PCA only					1	Tarassov K, et al. (2008) An in vivo map of the yeast protein interactome. Science 320(5882):1465-70
313	SYP1	YAP1802					1 pub./unassigned			1 PCA only					1	Tarassov K, et al. (2008) An in vivo map of the yeast protein interactome. Science 320(5882):1465-70
314	SYP1	VRP1					1 pub./unassigned			1 PCA only					1	Tarassov K, et al. (2008) An in vivo map of the yeast protein interactome. Science 320(5882):1465-70
315	ARC40	INP52					1 pub./unassigned			1 PCA only					1	Tarassov K, et al. (2008) An in vivo map of the yeast protein interactome. Science 320(5882):1465-70
316	RVS161	ABP1					1 pub./unassigned			Only 1 APMS.	RVS161 forms obligate dimer with RVS167, Friesen et al MBC 2006. no evidence that any of its purported binding is direct rather than mediated by RVS167				1	Collins SR, et al. (2007) Toward a Comprehensive Atlas of the Physical Interactome of Saccharomyces cerevisiae. Mol Cell Proteomics 6(3):439-50
317	RVS161	ACT1					1 pub./unassigned			Only 1 APMS.	RVS161 forms obligate dimer with RVS167, no evidence that any of its purported binding is direct rather than mediated by RVS167				1	Collins SR, et al. (2007) Toward a Comprehensive Atlas of the Physical Interactome of Saccharomyces cerevisiae. Mol Cell Proteomics 6(3):439-50
318	ARC19	VRP1					1 pub./unassigned			1 PCA only	Interaction of VRP1 with arp2/3 could be mediated by partners myo3/5 or las17				1	Tarassov K, et al. (2008) An in vivo map of the yeast protein interactome. Science 320(5882):1465-70
319	ARP2	VRP1					1 pub./unassigned			1 PCA only	Interaction of VRP1 with arp2/3 could be mediated by partners myo3/5 or las17				1	Tarassov K, et al. (2008) An in vivo map of the yeast protein interactome. Science 320(5882):1465-70
320	ARC40	VRP1					1 pub./unassigned			1 PCA only	Interaction of VRP1 with arp2/3 could be mediated by partners myo3/5 or las17				1	Tarassov K, et al. (2008) An in vivo map of the yeast protein interactome. Science 320(5882):1465-70
321	ARC15	VRP1					1 pub./unassigned			1 PCA only	Interaction of VRP1 with arp2/3 could be mediated by partners myo3/5 or las17				1	Tarassov K, et al. (2008) An in vivo map of the yeast protein interactome. Science 320(5882):1465-70
322	VRP1	ARC35					1 pub./unassigned			1 PCA only	Interaction of VRP1 with arp2/3 could be mediated by partners myo3/5 or las17				1	Tarassov K, et al. (2008) An in vivo map of the yeast protein interactome. Science 320(5882):1465-70
323	YSC84	MYO3					1 pub./unassigned			1 Y2h	This interaction is not in the Tonikian paper, no evidence for it.				1	Tonikian R, et al. (2009) Bayesian modeling of the yeast SH3 domain interactome predicts spatiotemporal dynamics of endocytosis proteins. PLoS Biol 7(10):e1000218
324	SLA1	APL3					1 pub./unassigned			1 Y2h					1	Tonikian R, et al. (2009) Bayesian modeling of the yeast SH3 domain interactome predicts spatiotemporal dynamics of endocytosis proteins. PLoS Biol 7(10):e1000218
325	YSC84	YAP1802					1 pub./unassigned			1 Y2h					1	Tonikian R, et al. (2009) Bayesian modeling of the yeast SH3 domain interactome predicts spatiotemporal dynamics of endocytosis proteins. PLoS Biol 7(10):e1000218
326	SLA1	ENT2					1 pub./unassigned			1 Y2h					1	Tonikian R, et al. (2009) Bayesian modeling of the yeast SH3 domain interactome predicts spatiotemporal dynamics of endocytosis proteins. PLoS Biol 7(10):e1000218
327	MYO5	ARC35					1 pub./unassigned			Complex component/1 LTP	Complex component/MYO5 binds other subunits				1	Idrissi FZ, et al. (2002) Cofilin, but not profilin, is required for myosin-I-induced actin polymerization and the endocytic uptake in yeast. Mol Biol Cell 13(11):4074-87
328	SLA1	EDE1					1 pub./unassigned			1 Y2h					1	Tonikian R, et al. (2009) Bayesian modeling of the yeast SH3 domain interactome predicts spatiotemporal dynamics of endocytosis proteins. PLoS Biol 7(10):e1000218
329	YSC84	LSB5					1 pub./unassigned			1 Y2h					1	Tonikian R, et al. (2009) Bayesian modeling of the yeast SH3 domain interactome predicts spatiotemporal dynamics of endocytosis proteins. PLoS Biol 7(10):e1000218
330	BBC1	ENT2					1 pub./unassigned			1 Y2h					1	Tonikian R, et al. (2009) Bayesian modeling of the yeast SH3 domain interactome predicts spatiotemporal dynamics of endocytosis proteins. PLoS Biol 7(10):e1000218
331	LSB3	YAP1802					1 pub./unassigned			1 Y2h					1	Tonikian R, et al. (2009) Bayesian modeling of the yeast SH3 domain interactome predicts spatiotemporal dynamics of endocytosis proteins. PLoS Biol 7(10):e1000218
332	BZZ1	BSP1					1 pub./unassigned			1 Y2h					1	Tong AH, et al. (2002) A combined experimental and computational strategy to define protein interaction networks for peptide recognition modules. Science 295(5553):321-4
333	BZZ1	MYO3					1 pub./unassigned			1 Y2h	MYO3 does not exhibit binding to SH3 domains. It has similar binding to MYO5 via its SH3 domain, but not to an SH3 domain. BZZ1 binds a PRD on MYO5, not its SH3 domain				1	Tong AH, et al. (2002) A combined experimental and computational strategy to define protein interaction networks for peptide recognition modules. Science 295(5553):321-4
334	BZZ1	END3					1 pub./unassigned			1 Y2h					1	Tonikian R, et al. (2009) Bayesian modeling of the yeast SH3 domain interactome predicts spatiotemporal dynamics of endocytosis proteins. PLoS Biol 7(10):e1000218
335	BZZ1	LSB5					1 pub./unassigned			1 Y2h					1	Tonikian R, et al. (2009) Bayesian modeling of the yeast SH3 domain interactome predicts spatiotemporal dynamics of endocytosis proteins. PLoS Biol 7(10):e1000218
336	MYO3	RVS167					1 pub./unassigned			1 Y2h	MYO3 does not exhibit binding to SH3 domains.				1	Tong AH, et al. (2002) A combined experimental and computational strategy to define protein interaction networks for peptide recognition modules. Science 295(5553):321-4
337	LSB3	ENT2					1 pub./unassigned			1 Y2h					1	Tonikian R, et al. (2009) Bayesian modeling of the yeast SH3 domain interactome predicts spatiotemporal dynamics of endocytosis proteins. PLoS Biol 7(10):e1000218
338	MYO3	END3					1 pub./unassigned			1 Y2h					1	Tonikian R, et al. (2009) Bayesian modeling of the yeast SH3 domain interactome predicts spatiotemporal dynamics of endocytosis proteins. PLoS Biol 7(10):e1000218
339	LAS17	ENT1					1 pub./unassigned			1 Y2h					1	Tong AH, et al. (2002) A combined experimental and computational strategy to define protein interaction networks for peptide recognition modules. Science 295(5553):321-4
340	YSC84	ENT1					1 pub./unassigned			1 Y2h					1	Tonikian R, et al. (2009) Bayesian modeling of the yeast SH3 domain interactome predicts spatiotemporal dynamics of endocytosis proteins. PLoS Biol 7(10):e1000218
341	YSC84	ENT2					1 pub./unassigned			1 Y2h					1	Tonikian R, et al. (2009) Bayesian modeling of the yeast SH3 domain interactome predicts spatiotemporal dynamics of endocytosis proteins. PLoS Biol 7(10):e1000218
342	RVS161	APP1					1 pub./unassigned			Only 1 Y2H					1	Bon E, et al. (2000) A network of proteins around Rvs167p and Rvs161p, two proteins related to the yeast actin cytoskeleton. Yeast 16(13):1229-41
343	ARC35	CRN1					1 pub./unassigned			Liu et al, JBC 2011	Not clear if CRN1 binds to ARC35 subunit, and via CA or coiled-coil domain				1	Humphries et al 2002 J Cell Biol
344	BZZ1	SCD5					1 pub./unassigned			Tonikian	Only one reference				1	Tonikian et al 2009
345	VRP1	LSB3					1 pub./unassigned			Tonikian	No consensus on site				1	Tonikian et al 2009
346	APL3	APL3					1 pub./unassigned			1 APMS					1	Gavin et al. (2002)
347	AIM21	SLA1					1 pub./unassigned			Tonikian	Only one reference				1	Tonikian et al 2009
348	AIM21	MYO3					1 pub./unassigned			Tonikian	Only one reference				1	Tonikian et al 2009
349	AIM21	BZZ1					1 pub./unassigned			Tonikian	Only one reference				1	Tonikian et al 2009
350	BZZ1	ABP1					1 pub./unassigned			Tong 2002	Only one reference, not in Tonikian				1	Tong et al 2002
351	ABP1	BBC1					1 pub./unassigned			Tonikian	Only one reference				1	Tonikian et al 2009
352	PRK1	LSB3					1 pub./unassigned			Landgraf	No consensus on site				1	Landgraf et al. (2004)
353	ARC15	ARC15					1 pub./unassigned			1 APMS					1	Gavin et al. (2002)
354	SCD5	MYO5					1 pub./unassigned			Landgraf	Only one reference, not in Tonikian				1	Landgraf et al. (2004)
355	PRK1	PRK1					1 pub./unassigned			1 APMS					1	Gavin et al. (2002)
356	ARC35	ARC35					1 pub./unassigned			1 APMS					1	Gavin et al. (2002)
357	ARC35	BZZ1					1 pub./unassigned			1 Y2H					1	Ito et al. (2001)
358	ARC40	ARC40					1 pub./unassigned			1 APMS					1	Gavin et al. (2002)
359	ARP2	ARP2					1 pub./unassigned			1 APMS					1	Gavin et al. (2002)
360	ARP3	ARP3					1 pub./unassigned			1 APMS					1	Gavin et al. (2002)
361	CAP1	BZZ1					1 pub./unassigned			1 Y2H					1	Ito et al. (2001)
362	PAN1	CHC1					1 pub./unassigned			1 APMS					1	Gavin et al. (2006)
363	BZZ1	EDE1					1 pub./unassigned			1 APMS					1	Gavin et al. (2006)
364	BZZ1	SYP1					1 pub./unassigned			1 APMS					1	Gavin et al. (2006)
365	CAP1	CAP1					1 pub./unassigned			1 APMS					1	Gavin et al. (2002)
366	ACT1	CHC1					1 pub./unassigned			1 APMS					1	Gavin et al. (2006)
367	END3	LSB3					1 pub./unassigned			1 APMS					1	Gavin et al. (2006)
368	ENT1	ENT1					1 pub./unassigned			1 APMS					1	Gavin et al. (2002)
369	ACT1	CLC1					1 pub./unassigned			1 APMS					1	Gavin et al. (2006)
370	CLC1	END3					1 pub./unassigned			1 APMS					1	Gavin et al. (2006)
371	CHC1	PRK1					1 pub./unassigned			1 APMS					1	Ho et al 2002
372	MYO5	ABP1					1 pub./unassigned			Fazi et al 2002	one reference, no binding domain				1	Fazi et al 2002
373	ACT1	AIM21					1 pub./unassigned			1 APMS					1	Gavin et al. (2006)
374	ARC18	VRP1					1 pub./unassigned			1 PCA					1	Tarassov et al. (2008)
375	PRK1	ACT1					1 pub./unassigned			1 APMS					1	Ho et al 2002
376	APP1	ACT1					1 pub./unassigned			1 APMS					1	Ho et al 2002
377	INP52	ACT1					1 pub./unassigned			1 APMS					1	Ho et al 2002
378	RVS167	ARP2					1 pub./unassigned			Y2H only	not in predicted SH3-PRD interactions				1	Tonikian R, et al. (2009) Bayesian modeling of the yeast SH3 domain interactome predicts spatiotemporal dynamics of endocytosis proteins. PLoS Biol 7(10):e1000218
379	APP1	MYO3					1 pub./unassigned			Y2H only	not in predicted SH3-PRD interactions				1	Tonikian R, et al. (2009) Bayesian modeling of the yeast SH3 domain interactome predicts spatiotemporal dynamics of endocytosis proteins. PLoS Biol 7(10):e1000218
380	YSC84	END3					1 pub./unassigned			Y2H only	not in predicted SH3-PRD interactions				1	Tonikian R, et al. (2009) Bayesian modeling of the yeast SH3 domain interactome predicts spatiotemporal dynamics of endocytosis proteins. PLoS Biol 7(10):e1000218
381	ABP1	ABP1					Removed			not present	interaction not observed in cited publications				3	Stefan et al 2007--this interaction is not observed in this pub	Fazi et al 2002--this interaction is not present in this Fazi et al pub	Freeman et al 2002--this interaction is not present in this publication
382	TWF1	COF1					Removed			not present	interaction not observed in cited publication				1	Goode et al 1998
383	BZZ1	BZZ1					Removed			not present	interaction not observed in cited publication				1	Tong et al 2002
384	RVS161	LAS17					Removed			Germann et al 2005 JBC	Las17 does not bind rvs161, only rvs167				3	Michelot A, et al. (2010) Reconstitution and protein composition analysis of endocytic actin patches. Curr Biol 20(21):1890-9	Germann M, et al. (2005) Characterizing the sphingolipid signaling pathway that remediates defects associated with loss of the yeast amphiphysin-like orthologs, Rvs161p and Rvs167p. J Biol Chem 280(6):4270-8	Bon E, et al. (2000) A network of proteins around Rvs167p and Rvs161p, two proteins related to the yeast actin cytoskeleton. Yeast 16(13):1229-41
385	ARC19	ARC18					Removed			Complex component/ no direct	Used PDB structures to assign interacting subunit			1K8K.pdb	7	Collins SR, et al. (2007) Toward a Comprehensive Atlas of the Physical Interactome of Saccharomyces cerevisiae. Mol Cell Proteomics 6(3):439-50	Gavin AC, et al. (2006) Proteome survey reveals modularity of the yeast cell machinery. Nature 440(7084):631-6	Tarassov K, et al. (2008) An in vivo map of the yeast protein interactome. Science 320(5882):1465-70	Krogan NJ, et al. (2006) Global landscape of protein complexes in the yeast Saccharomyces cerevisiae. Nature 440(7084):637-43	D'Agostino JL and Goode BL (2005) Dissection of Arp2/3 complex actin nucleation mechanism and distinct roles for its nucleation-promoting factors in Saccharomyces cerevisiae. Genetics 171(1):35-47	Gavin AC, et al. (2002) Functional organization of the yeast proteome by systematic analysis of protein complexes. Nature 415(6868):141-7	Schlecht U, et al. (2012) Multiplex assay for condition-dependent changes in protein-protein interactions. Proc Natl Acad Sci U S A ()
386	ARC40	ARC18					Removed			Complex component/ no direct	Used PDB structures to assign interacting subunit			1K8K.pdb	7	Pan F, et al. (2004) ARPC1/Arc40 mediates the interaction of the actin-related protein 2 and 3 complex with Wiskott-Aldrich syndrome protein family activators. J Biol Chem 279(52):54629-36	Krogan NJ, et al. (2006) Global landscape of protein complexes in the yeast Saccharomyces cerevisiae. Nature 440(7084):637-43	Ho Y, et al. (2002) Systematic identification of protein complexes in Saccharomyces cerevisiae by mass spectrometry. Nature 415(6868):180-3	Gavin AC, et al. (2002) Functional organization of the yeast proteome by systematic analysis of protein complexes. Nature 415(6868):141-7	Collins SR, et al. (2007) Toward a Comprehensive Atlas of the Physical Interactome of Saccharomyces cerevisiae. Mol Cell Proteomics 6(3):439-50	Gavin AC, et al. (2006) Proteome survey reveals modularity of the yeast cell machinery. Nature 440(7084):631-6	Tarassov K, et al. (2008) An in vivo map of the yeast protein interactome. Science 320(5882):1465-70
387	ARC19	LAS17					Removed			Complex component/ no direct	As ARC19 is part of ARP2/3 complex that binds LAS17 elsewhere, and without any direct evidence, this is considered an indirect interaction				2	Tarassov K, et al. (2008) An in vivo map of the yeast protein interactome. Science 320(5882):1465-70	Michelot A, et al. (2010) Reconstitution and protein composition analysis of endocytic actin patches. Curr Biol 20(21):1890-9
388	ARC35	LAS17					Removed			Complex component/ no direct	As ARC35 is part of ARP2/3 complex that binds LAS17 elsewhere, and without any direct evidence, this is considered an indirect interaction				2	Michelot A, et al. (2010) Reconstitution and protein composition analysis of endocytic actin patches. Curr Biol 20(21):1890-9	Tarassov K, et al. (2008) An in vivo map of the yeast protein interactome. Science 320(5882):1465-70
389	ARP2	ARC35					Removed			Complex component/ no direct	Used PDB structures to assign interacting subunit			1K8K.pdb	10	Gavin AC, et al. (2006) Proteome survey reveals modularity of the yeast cell machinery. Nature 440(7084):631-6	Daugherty KM and Goode BL (2008) Functional Surfaces on the p35/ARPC2 Subunit of Arp2/3 Complex Required for Cell Growth, Actin Nucleation, and Endocytosis. J Biol Chem 283(24):16950-9	Daugherty KM and Goode BL (2008) Functional Surfaces on the p35/ARPC2 Subunit of Arp2/3 Complex Required for Cell Growth, Actin Nucleation, and Endocytosis. J Biol Chem 283(24):16950-9	Ho Y, et al. (2002) Systematic identification of protein complexes in Saccharomyces cerevisiae by mass spectrometry. Nature 415(6868):180-3	Gavin AC, et al. (2002) Functional organization of the yeast proteome by systematic analysis of protein complexes. Nature 415(6868):141-7	Gavin AC, et al. (2002) Functional organization of the yeast proteome by systematic analysis of protein complexes. Nature 415(6868):141-7	Gavin AC, et al. (2006) Proteome survey reveals modularity of the yeast cell machinery. Nature 440(7084):631-6	Collins SR, et al. (2007) Toward a Comprehensive Atlas of the Physical Interactome of Saccharomyces cerevisiae. Mol Cell Proteomics 6(3):439-50	Goode BL, et al. (2001) Activation of the Arp2/3 complex by the actin filament binding protein Abp1p. J Cell Biol 153(3):627-34	Tarassov K, et al. (2008) An in vivo map of the yeast protein interactome. Science 320(5882):1465-70
390	ARC18	LAS17					Removed			Complex component/ no direct	As ARC18 is part of ARP2/3 complex that binds LAS17 elsewhere, and without any direct evidence, this is considered an indirect interaction				2	Michelot A, et al. (2010) Reconstitution and protein composition analysis of endocytic actin patches. Curr Biol 20(21):1890-9	Tarassov K, et al. (2008) An in vivo map of the yeast protein interactome. Science 320(5882):1465-70
391	ARC15	MYO5					Removed			Complex component/ no direct	Assigned MYO5-Arp2/3 interaction between acidic domain and arp3/arc40.				2	Idrissi FZ, et al. (2002) Cofilin, but not profilin, is required for myosin-I-induced actin polymerization and the endocytic uptake in yeast. Mol Biol Cell 13(11):4074-87	Tarassov K, et al. (2008) An in vivo map of the yeast protein interactome. Science 320(5882):1465-70
392	ARC40	ARC35					Removed			Complex component/ no direct	Used PDB structures to assign interacting subunit			1K8K.pdb	10	Gavin AC, et al. (2002) Functional organization of the yeast proteome by systematic analysis of protein complexes. Nature 415(6868):141-7	Gavin AC, et al. (2002) Functional organization of the yeast proteome by systematic analysis of protein complexes. Nature 415(6868):141-7	Ho Y, et al. (2002) Systematic identification of protein complexes in Saccharomyces cerevisiae by mass spectrometry. Nature 415(6868):180-3	Pan F, et al. (2004) ARPC1/Arc40 mediates the interaction of the actin-related protein 2 and 3 complex with Wiskott-Aldrich syndrome protein family activators. J Biol Chem 279(52):54629-36	Krogan NJ, et al. (2006) Global landscape of protein complexes in the yeast Saccharomyces cerevisiae. Nature 440(7084):637-43	Collins SR, et al. (2007) Toward a Comprehensive Atlas of the Physical Interactome of Saccharomyces cerevisiae. Mol Cell Proteomics 6(3):439-50	Gavin AC, et al. (2006) Proteome survey reveals modularity of the yeast cell machinery. Nature 440(7084):631-6	Tarassov K, et al. (2008) An in vivo map of the yeast protein interactome. Science 320(5882):1465-70	Gavin AC, et al. (2006) Proteome survey reveals modularity of the yeast cell machinery. Nature 440(7084):631-6	Daugherty KM and Goode BL (2008) Functional Surfaces on the p35/ARPC2 Subunit of Arp2/3 Complex Required for Cell Growth, Actin Nucleation, and Endocytosis. J Biol Chem 283(24):16950-9
393	ARC19	MYO5					Removed			Complex component/ no direct	Assigned MYO5-Arp2/3 interaction between acidic domain and arp3/arc40.				2	Idrissi FZ, et al. (2002) Cofilin, but not profilin, is required for myosin-I-induced actin polymerization and the endocytic uptake in yeast. Mol Biol Cell 13(11):4074-87	Evangelista M, et al. (2000) A role for myosin-I in actin assembly through interactions with Vrp1p, Bee1p, and the Arp2/3 complex. J Cell Biol 148(2):353-62
394	ARC18	ARC35					Removed			Complex component/ no direct	Used PDB structures to assign interacting subunit			1K8K.pdb	7	Gavin AC, et al. (2006) Proteome survey reveals modularity of the yeast cell machinery. Nature 440(7084):631-6	Gavin AC, et al. (2006) Proteome survey reveals modularity of the yeast cell machinery. Nature 440(7084):631-6	Gavin AC, et al. (2002) Functional organization of the yeast proteome by systematic analysis of protein complexes. Nature 415(6868):141-7	Gavin AC, et al. (2002) Functional organization of the yeast proteome by systematic analysis of protein complexes. Nature 415(6868):141-7	Collins SR, et al. (2007) Toward a Comprehensive Atlas of the Physical Interactome of Saccharomyces cerevisiae. Mol Cell Proteomics 6(3):439-50	Daugherty KM and Goode BL (2008) Functional Surfaces on the p35/ARPC2 Subunit of Arp2/3 Complex Required for Cell Growth, Actin Nucleation, and Endocytosis. J Biol Chem 283(24):16950-9	D'Agostino JL and Goode BL (2005) Dissection of Arp2/3 complex actin nucleation mechanism and distinct roles for its nucleation-promoting factors in Saccharomyces cerevisiae. Genetics 171(1):35-47
395	ARC15	LAS17					Removed			Complex component/ no direct	As ARC15 is part of ARP2/3 complex that binds LAS17 elsewhere, and without any direct evidence, this is considered an indirect interaction				1	Michelot A, et al. (2010) Reconstitution and protein composition analysis of endocytic actin patches. Curr Biol 20(21):1890-9
396	ARC18	MYO5					Removed			Complex component/ no direct	Assigned MYO5-Arp2/3 interaction between acidic domain and arp3/arc40.				2	Idrissi FZ, et al. (2002) Cofilin, but not profilin, is required for myosin-I-induced actin polymerization and the endocytic uptake in yeast. Mol Biol Cell 13(11):4074-87	Tarassov K, et al. (2008) An in vivo map of the yeast protein interactome. Science 320(5882):1465-70
397	ARC40	PRK1					Removed			Complex component/ no direct	Jin et al, PRK1 binds Arp2/3 complex at ARP2				1	Tarassov K, et al. (2008) An in vivo map of the yeast protein interactome. Science 320(5882):1465-70
398	CHC1	SLA2					Removed			Boettner et al MBC 2011	SLA2 interacts with light chain CLC rather than CHC.				3	Henry KR, et al. (2002) Scd5p and clathrin function are important for cortical actin organization, endocytosis, and localization of sla2p in yeast. Mol Biol Cell 13(8):2607-25	Tarassov K, et al. (2008) An in vivo map of the yeast protein interactome. Science 320(5882):1465-70	Newpher TM, et al. (2005) In vivo dynamics of clathrin and its adaptor-dependent recruitment to the actin-based endocytic machinery in yeast. Dev Cell 9(1):87-98
399	ARC40	ARP2					Removed			Complex component/ no direct	Used PDB structures to assign interacting subunit			1K8K.pdb	13	Pan F, et al. (2004) ARPC1/Arc40 mediates the interaction of the actin-related protein 2 and 3 complex with Wiskott-Aldrich syndrome protein family activators. J Biol Chem 279(52):54629-36	Balcer HI, et al. (2010) The p40/ARPC1 Subunit of Arp2/3 Complex Performs Multiple Essential Roles in WASp-regulated Actin Nucleation. J Biol Chem 285(11):8481-91	Humphries CL, et al. (2002) Direct regulation of Arp2/3 complex activity and function by the actin binding protein coronin. J Cell Biol 159(6):993-1004	Yu H, et al. (2008) High-quality binary protein interaction map of the yeast interactome network. Science 322(5898):104-10	Collins SR, et al. (2007) Toward a Comprehensive Atlas of the Physical Interactome of Saccharomyces cerevisiae. Mol Cell Proteomics 6(3):439-50	Krogan NJ, et al. (2006) Global landscape of protein complexes in the yeast Saccharomyces cerevisiae. Nature 440(7084):637-43	Tarassov K, et al. (2008) An in vivo map of the yeast protein interactome. Science 320(5882):1465-70	Winter DC, et al. (1999) Genetic dissection of the budding yeast Arp2/3 complex: a comparison of the in vivo and structural roles of individual subunits. Proc Natl Acad Sci U S A 96(13):7288-93	Gavin AC, et al. (2006) Proteome survey reveals modularity of the yeast cell machinery. Nature 440(7084):631-6	Daugherty KM and Goode BL (2008) Functional Surfaces on the p35/ARPC2 Subunit of Arp2/3 Complex Required for Cell Growth, Actin Nucleation, and Endocytosis. J Biol Chem 283(24):16950-9	Ho Y, et al. (2002) Systematic identification of protein complexes in Saccharomyces cerevisiae by mass spectrometry. Nature 415(6868):180-3	Ho Y, et al. (2002) Systematic identification of protein complexes in Saccharomyces cerevisiae by mass spectrometry. Nature 415(6868):180-3	Gavin AC, et al. (2002) Functional organization of the yeast proteome by systematic analysis of protein complexes. Nature 415(6868):141-7
400	ARP2	ARC18					Removed			Complex component/ no direct	Used PDB structures to assign interacting subunit			1K8K.pdb	12	Gavin AC, et al. (2002) Functional organization of the yeast proteome by systematic analysis of protein complexes. Nature 415(6868):141-7	Gavin AC, et al. (2002) Functional organization of the yeast proteome by systematic analysis of protein complexes. Nature 415(6868):141-7	Ho Y, et al. (2002) Systematic identification of protein complexes in Saccharomyces cerevisiae by mass spectrometry. Nature 415(6868):180-3	Humphries CL, et al. (2002) Direct regulation of Arp2/3 complex activity and function by the actin binding protein coronin. J Cell Biol 159(6):993-1004	Goode BL, et al. (2001) Activation of the Arp2/3 complex by the actin filament binding protein Abp1p. J Cell Biol 153(3):627-34	Krogan NJ, et al. (2006) Global landscape of protein complexes in the yeast Saccharomyces cerevisiae. Nature 440(7084):637-43	D'Agostino JL and Goode BL (2005) Dissection of Arp2/3 complex actin nucleation mechanism and distinct roles for its nucleation-promoting factors in Saccharomyces cerevisiae. Genetics 171(1):35-47	Collins SR, et al. (2007) Toward a Comprehensive Atlas of the Physical Interactome of Saccharomyces cerevisiae. Mol Cell Proteomics 6(3):439-50	Gavin AC, et al. (2006) Proteome survey reveals modularity of the yeast cell machinery. Nature 440(7084):631-6	Gavin AC, et al. (2006) Proteome survey reveals modularity of the yeast cell machinery. Nature 440(7084):631-6	Daugherty KM and Goode BL (2008) Functional Surfaces on the p35/ARPC2 Subunit of Arp2/3 Complex Required for Cell Growth, Actin Nucleation, and Endocytosis. J Biol Chem 283(24):16950-9	Tarassov K, et al. (2008) An in vivo map of the yeast protein interactome. Science 320(5882):1465-70
401	ARC15	ARP3					Removed			Complex component/ no direct	Used PDB structures to assign interacting subunit			1K8K.pdb	9	Gavin AC, et al. (2006) Proteome survey reveals modularity of the yeast cell machinery. Nature 440(7084):631-6	Winter DC, et al. (1999) Genetic dissection of the budding yeast Arp2/3 complex: a comparison of the in vivo and structural roles of individual subunits. Proc Natl Acad Sci U S A 96(13):7288-93	Gavin AC, et al. (2002) Functional organization of the yeast proteome by systematic analysis of protein complexes. Nature 415(6868):141-7	Gavin AC, et al. (2002) Functional organization of the yeast proteome by systematic analysis of protein complexes. Nature 415(6868):141-7	Gavin AC, et al. (2006) Proteome survey reveals modularity of the yeast cell machinery. Nature 440(7084):631-6	Winter D, et al. (1997) The complex containing actin-related proteins Arp2 and Arp3 is required for the motility and integrity of yeast actin patches. Curr Biol 7(7):519-29	Krogan NJ, et al. (2006) Global landscape of protein complexes in the yeast Saccharomyces cerevisiae. Nature 440(7084):637-43	D'Agostino JL and Goode BL (2005) Dissection of Arp2/3 complex actin nucleation mechanism and distinct roles for its nucleation-promoting factors in Saccharomyces cerevisiae. Genetics 171(1):35-47	Collins SR, et al. (2007) Toward a Comprehensive Atlas of the Physical Interactome of Saccharomyces cerevisiae. Mol Cell Proteomics 6(3):439-50
402	ARC15	ARC18					Removed			Complex component/ no direct	Used PDB structures to assign interacting subunit			1K8K.pdb	8	Gavin AC, et al. (2006) Proteome survey reveals modularity of the yeast cell machinery. Nature 440(7084):631-6	Collins SR, et al. (2007) Toward a Comprehensive Atlas of the Physical Interactome of Saccharomyces cerevisiae. Mol Cell Proteomics 6(3):439-50	Gavin AC, et al. (2006) Proteome survey reveals modularity of the yeast cell machinery. Nature 440(7084):631-6	D'Agostino JL and Goode BL (2005) Dissection of Arp2/3 complex actin nucleation mechanism and distinct roles for its nucleation-promoting factors in Saccharomyces cerevisiae. Genetics 171(1):35-47	D'Agostino JL and Goode BL (2005) Dissection of Arp2/3 complex actin nucleation mechanism and distinct roles for its nucleation-promoting factors in Saccharomyces cerevisiae. Genetics 171(1):35-47	Slaughter BD, et al. (2007) Mapping dynamic protein interactions in MAP kinase signaling using live-cell fluorescence fluctuation spectroscopy and imaging. Proc Natl Acad Sci U S A 104(51):20320-5	Gavin AC, et al. (2002) Functional organization of the yeast proteome by systematic analysis of protein complexes. Nature 415(6868):141-7	Gavin AC, et al. (2002) Functional organization of the yeast proteome by systematic analysis of protein complexes. Nature 415(6868):141-7
403	ARC15	ARC35					Removed			Complex component/ no direct	Used PDB structures to assign interacting subunit			1K8K.pdb	7	Gavin AC, et al. (2006) Proteome survey reveals modularity of the yeast cell machinery. Nature 440(7084):631-6	Collins SR, et al. (2007) Toward a Comprehensive Atlas of the Physical Interactome of Saccharomyces cerevisiae. Mol Cell Proteomics 6(3):439-50	Gavin AC, et al. (2002) Functional organization of the yeast proteome by systematic analysis of protein complexes. Nature 415(6868):141-7	Gavin AC, et al. (2002) Functional organization of the yeast proteome by systematic analysis of protein complexes. Nature 415(6868):141-7	Daugherty KM and Goode BL (2008) Functional Surfaces on the p35/ARPC2 Subunit of Arp2/3 Complex Required for Cell Growth, Actin Nucleation, and Endocytosis. J Biol Chem 283(24):16950-9	Gavin AC, et al. (2006) Proteome survey reveals modularity of the yeast cell machinery. Nature 440(7084):631-6	D'Agostino JL and Goode BL (2005) Dissection of Arp2/3 complex actin nucleation mechanism and distinct roles for its nucleation-promoting factors in Saccharomyces cerevisiae. Genetics 171(1):35-47
404	AIM3	RVS161					Removed			Germann et al 2005 JBC	Aim3 binds to RVS167, not RVS161				4	Uetz P, et al. (2000) A comprehensive analysis of protein-protein interactions in Saccharomyces cerevisiae. Nature 403(6770):623-7	Yu H, et al. (2008) High-quality binary protein interaction map of the yeast interactome network. Science 322(5898):104-10	Germann M, et al. (2005) Characterizing the sphingolipid signaling pathway that remediates defects associated with loss of the yeast amphiphysin-like orthologs, Rvs161p and Rvs167p. J Biol Chem 280(6):4270-8	Krogan NJ, et al. (2006) Global landscape of protein complexes in the yeast Saccharomyces cerevisiae. Nature 440(7084):637-43
405	ARC40	ARP3					Removed			Complex component/ no direct	Used PDB structures to assign interacting subunit			1K8K.pdb	10	Krogan NJ, et al. (2006) Global landscape of protein complexes in the yeast Saccharomyces cerevisiae. Nature 440(7084):637-43	Gavin AC, et al. (2002) Functional organization of the yeast proteome by systematic analysis of protein complexes. Nature 415(6868):141-7	Winter DC, et al. (1999) Genetic dissection of the budding yeast Arp2/3 complex: a comparison of the in vivo and structural roles of individual subunits. Proc Natl Acad Sci U S A 96(13):7288-93	Collins SR, et al. (2007) Toward a Comprehensive Atlas of the Physical Interactome of Saccharomyces cerevisiae. Mol Cell Proteomics 6(3):439-50	Pan F, et al. (2004) ARPC1/Arc40 mediates the interaction of the actin-related protein 2 and 3 complex with Wiskott-Aldrich syndrome protein family activators. J Biol Chem 279(52):54629-36	Balcer HI, et al. (2010) The p40/ARPC1 Subunit of Arp2/3 Complex Performs Multiple Essential Roles in WASp-regulated Actin Nucleation. J Biol Chem 285(11):8481-91	Gavin AC, et al. (2006) Proteome survey reveals modularity of the yeast cell machinery. Nature 440(7084):631-6	Winter DC, et al. (1999) Genetic dissection of the budding yeast Arp2/3 complex: a comparison of the in vivo and structural roles of individual subunits. Proc Natl Acad Sci U S A 96(13):7288-93	Winter DC, et al. (1999) Genetic dissection of the budding yeast Arp2/3 complex: a comparison of the in vivo and structural roles of individual subunits. Proc Natl Acad Sci U S A 96(13):7288-93	Ho Y, et al. (2002) Systematic identification of protein complexes in Saccharomyces cerevisiae by mass spectrometry. Nature 415(6868):180-3
406	SAC6	CRN1					Removed			Humphries et al 2002 JCB	CRN1 does not associate with SAC6 or CAP2				1	Collins SR, et al. (2007) Toward a Comprehensive Atlas of the Physical Interactome of Saccharomyces cerevisiae. Mol Cell Proteomics 6(3):439-50
407	ABP1	SAC6					Removed			Warren et al JCS 2002	Only 1 APMS, Warren et al find evidence that the two proteins do not bind.				2	Collins SR, et al. (2007) Toward a Comprehensive Atlas of the Physical Interactome of Saccharomyces cerevisiae. Mol Cell Proteomics 6(3):439-50	Huckaba TM, et al. (2004) Live cell imaging of the assembly, disassembly, and actin cable-dependent movement of endosomes and actin patches in the budding yeast, Saccharomyces cerevisiae. J Cell Biol 167(3):519-30
408	GTS1	GTS1					Removed			Prion binding	Binds to self in prion study, not normally functional state				1	Alberti S, et al. (2009) A systematic survey identifies prions and illuminates sequence features of prionogenic proteins. Cell 137(1):146-58
409	CLC1	YAP1801					Removed			Wendland et al JCB 1998	Yap1801 binds CHC1				1	Wendland B and Emr SD (1998) Pan1p, yeast eps15, functions as a multivalent adaptor that coordinates protein-protein interactions essential for endocytosis. J Cell Biol 141(1):71-84
410	COF1	CRN1					Removed			Gandhi et al 2009 Mol Cell	Tested and did not observe binding between these two proteins, mediated by actin				2	Ho Y, et al. (2002) Systematic identification of protein complexes in Saccharomyces cerevisiae by mass spectrometry. Nature 415(6868):180-3	Gandhi M, et al. (2009) Coronin switches roles in actin disassembly depending on the nucleotide state of actin. Mol Cell 34(3):364-74
411	COF1	COF1					Removed			1 LTP	Noted as probably the result of bridging through actin				1	Rodal AA, et al. (1999) Aip1p interacts with cofilin to disassemble actin filaments. J Cell Biol 145(6):1251-64
412	YAP1801	YAP1801					Removed			Prion binding	Binds to self in prion study, not normally functional state				1	Alberti S, et al. (2009) A systematic survey identifies prions and illuminates sequence features of prionogenic proteins. Cell 137(1):146-58
413	AIM3	AIM3					Removed			Prion binding	Binds to self in prion study, not normally functional state				1	Alberti S, et al. (2009) A systematic survey identifies prions and illuminates sequence features of prionogenic proteins. Cell 137(1):146-58
414	SCD5	SCD5					Removed			Prion binding	Binds to self in prion study, not normally functional state				1	Alberti S, et al. (2009) A systematic survey identifies prions and illuminates sequence features of prionogenic proteins. Cell 137(1):146-58
415	CLC1	YAP1802					Removed			Wendland et al JCB 1998	Yap1802 binds CHC1				1	Wendland B and Emr SD (1998) Pan1p, yeast eps15, functions as a multivalent adaptor that coordinates protein-protein interactions essential for endocytosis. J Cell Biol 141(1):71-84
	Abbreviations
	SGD	Saccharomyces Genome Database		PCA	Protein fragment complementation assay
	PRD	Proline Rich Domain		Y2H	yeast two hybrid
	CC	Coiled coil		AP/MS	affinity purification/ mass spectrometry
	LR	Long repeat
											Abbreviated reference	Full Reference
											Goode et al 2001 JCB	Goode BL, et al. (2001) Activation of the Arp2/3 complex by the actin filament binding protein Abp1p. J Cell Biol 153(3):627-34
											Tonkinian et al 2009 PLOSbiol	Tonikian R, et al. (2009) Bayesian modeling of the yeast SH3 domain interactome predicts spatiotemporal dynamics of endocytosis proteins. PLoS Biol 7(10):e1000218
											Tong et al 2002 Science	Tong AH, et al. (2002) A combined experimental and computational strategy to define protein interaction networks for peptide recognition modules. Science 295(5553):321-4
											Stollar et al JBC 2009	Stollar EJ, et al. (2009) Structural, functional, and bioinformatic studies demonstrate the crucial role of an extended peptide binding site for the SH3 domain of yeast Abp1p. J Biol Chem 284(39):26918-27
											Cong et al 2008 JMB	Cong Y, et al. (2008) Crystallographic conformers of actin in a biologically active bundle of filaments. J Mol Biol 375: 331-336.
											Galkin et al 2010 NSB	Galkin VE, et al. (2010) Opening of tandem calponin homology domains regulates their affinity for F-actin
											Gandhi et al 2009 Mol Cell	Gandhi M, et al. (2009) Coronin switches roles in actin disassembly depending on the nucleotide state of actin. Mol Cell 34(3):364-74
											Goodman et al 2004	Goodman A, et al. (2003) The Saccharomyces cerevisiae calponin/transgelin homolog Scp1 functions with fimbrin to regulate stability and organization of the actin cytoskeleton. Mol Biol Cell 14(7):2617-29
											Palmgren et al 2001 JCB	Palmgren S, et al. (2001) Interactions with PIP2, ADP-actin monomers, and capping protein regulate the activity and localization of yeast twinfilin. J Cell Biol 155(2):251-60
											Galkin et al 2011 PNAS	Galkin VE, et al. (2011) Remodeling of actin filaments by ADF/cofilin proteins. PNAS USA 108: 20568-20572.
											Goode et al, JCB 1999	Goode BL, et al. (1999) Coronin promotes the rapid assembly and cross-linking of actin filaments and may link the actin and microtubule cytoskeletons in yeast. J Cell Biol 144(1):83-98
											Schutt et al Nature 1993	Schutt CE, et al. (1993) The structure of crystalline profilin-beta-actin. Nature 365: 810-816.
											Ti et al PNAS 2011	Ti S-C, et al. (2011) Structural and biochemical characterization of two binding sites for nucleation-promoting factor WASp-VCA on Arp2/3 complex. PNAS USA 108: E463-E471.
											Chereau et al 2005 PNAS	Chereau D, et al. (2005) Actin-bound structures of Wiskott-Aldrich syndrome proteins (WASP)-homology domain 2 and the implications for filament assembly. PNAS USA 1-2: 16644-16649.
											Gingras et al 2008 EMBO J	Gingras AR, (2008) The structure of the C-terminal actin-binding domain of talin. EMBO J 27: 458-469.
											Wear et al 2004 TIBS	Wear MA and Cooper JA (2004) Capping protein: new insights into mechanism and regulation. Trends in Biochem. Sci. 29: 418-429.
											Landgraf et al, PLOS Biol 2004	Landgraf C, et al. (2004) Protein interaction networks by proteome peptide scanning. PLoS Biol 2(1):E14
											Collins et al 2002 Cell	Collins BM, et al. (2002) Molecular architecture and functional model of the endocytic AP2 complex. Cell 109: 523.
											Jackson et al 2010 Cell	Jackson LP, et al. (2010) A large scale conformational change couples membrane recruitment to cargo binding in the AP2 clathrin adaptor complex. Cell 141:1241.
											Di Pietro et al EMBO J 2010	Di Pietro SM, et al. (2010) Regulation of clathrin adaptor function in endocytosis: novel role for the SAM domain. EMBO J 29(6):1033-44
											Robertson et al 2009 MBC	Robertson AS, et al. (2009) The WASP homologue Las17 activates the novel actin-regulatory activity of Ysc84 to promote endocytosis in yeast. Mol Biol Cell 20(6):1618-28
											Gourlay et al JCS 2003	Gourlay CW, et al. (2003) An interaction between Sla1p and Sla2p plays a role in regulating actin dynamics and endocytosis in budding yeast. J Cell Sci 116(Pt 12):2551-64
											Robinson et al Science 2001	Robinson RC, et al. (2001) Crystal structure of the Arp2/3 complex. Science 294:1679-1684.
											Boettner et al 2009 Curr Biol	Boettner DR, et al. (2009) The F-BAR protein Syp1 negatively regulates WASp-Arp2/3 complex activity during endocytic patch formation. Curr. Biol. 19: 1979-1987.
											Youn et al MBC 2010	Youn J-Y, et al. (2010) Dissecting BAR domain function in the yeast amphiphysins Rvs161 and Rvs167 during endocytosis. Mol Biol Cell 21: 3054-3069.
											Jin et al MBC 2008	Jin M and Cai M (2008) A Novel Function of Arp2p in Mediating Prk1p-specific Regulation of Actin and Endocytosis in Yeast. Mol Biol Cell 19(1):297-307
											Stimpson et al 2009 MBC	Stimpson HEM, et al. (2009) Early-arriving Syp1p and Ede1p function in endocytic site placement and formation in budding yeast. Mol Biol Cell 20: 4640-4651.
											Wendland et al JCB 1998	Wendland B and Emr SD (1998) Pan1p, yeast eps15, functions as a multivalent adaptor that coordinates protein-protein interactions essential for endocytosis. J Cell Biol 141(1):71-84
											Rajmohan et al BBA 2009	Rajmohan R, et al. (2009) Las17p-Vrp1p but not Las17p-Arp2/3 interaction is important for actin patch polarization in yeast. Biochim Biophys Acta 1793(5):825-35
											Friesen et al MBC 2006	Friesen H, et al. (2006) Characterization of the yeast amphiphysins Rvs161p and Rvs167p reveals roles for the Rvs heterodimer in vivo. Mol Biol Cell 17(3):1306-21
											Reider et al, EMBO J 2009	Reider A, et al. (2009) Syp1 is a conserved endocytic adaptor that contains domains involved in cargo selection and membrane tubulation. EMBO J 28: 3103-3116.
											Rodal et al Curr Biol 2003	Rodal AA, et al. (2003) Negative regulation of yeast WASp by two SH3 domain-containing proteins. Curr Biol 13(12):1000-8
											Smaczynska, Traffic 2008	Smaczynska-de Rooij II, et al. (2008) Yeast Arf3p Modulates Plasma Membrane PtdIns(4,5)P2 Levels to Facilitate Endocytosis. Traffic 9(4):559-73
											Wicky et al 2003 FEBS Lett	Wicky S, et al. (2003) Bsp1p/Ypr171p is an adapter that directly links some synaptojanin family members to the cortical actin cytoskeleton in yeast. FEBS Lett 537(1-3):35-41
											Toshima et al MCB 2007	Toshima J, et al. (2007) Negative regulation of yeast Eps15-like Arp2/3 complex activator, Pan1p, by the Hip1R-related protein, Sla2p, during endocytosis. Mol Biol Cell 18:658-668.
											Toshima et al NCB 2005	Toshima J, et al. (2005) Phosphoregulation of Arp2/3-dependent actin assembly during receptor-mediated endocytosis. Nat Cell Biol 7(3):246-54
											Miliaris et al Traffic 2004	Miliaras NB, et al. (2004) The function of the endocytic scaffold protein Pan1p depends on multiple domains. Traffic 5(12):963-78
											Wilbur et al JBC 2008	Wilbur JD, et al. (2008) Actin binding by Hip1 (Huntingtin-interacting protein 1) and Hip1R (Hip1-related Protein) is regulated by clathrin light chain. J. Biol Chem 283: 32870-32879.
											Boettner et al MBC 2011	Boettner DR, et al. (2011) Clathrin light chain directs endocytosis by influencing the binding of the yeast Hip1R homologue, Sla2 , to F-actin. Mol Biol Cell 22:3699-3714.
											Fotin et al 2004 Nature	Fotin A, et al. (2004) Molecular model for a complete clathrin lattice from electron microscopy. Nature 432: 573.
											Wendland et al EMBO J 1999	Wendland B, et al. (1999) Yeast epsins contain an essential N-terminal ENTH domain, bind clathrin and are required for endocytosis. EMBO J 18:4383-4393.
											Howard et al JCB 2002	Howard JP, et al. (2002) Sla1p serves as the targeting signal recognition factor for NPFX(1,2)D-mediated endocytosis. J Cell Biol 157(2):315-26
											Stamenova et al JBC 2004	Stamenova SD, et al. (2004) The Rsp5 ubiquitin ligase binds to and ubiquitinates members of the yeast CIN85-endophilin complex, Sla1-Rvs167. J Biol Chem 279(16):16017-25
											Grotsch et al EMBO J 2010	Grotsch H, et al. (2010) Calmodulin dissociation regulates Myo5 recruitment and function at endocytic sites. EMBO J 29:2899-2914.
											Costa et al Biochem J 2005	Costa R, et al. (2005) Lsb5p interacts with actin regulators Sla1p and Las17p, ubiquitin and Arf3p to couple actin dynamics to membrane trafficking processes. Biochem J 387(Pt 3):649-58
											Egile et al 2005 PLOS	Egile C, et al. (2005) Mechanism of filament nucleation and branch stability revealed by the structure of the Arp2/3 complex at actin branch junctions. PLOS Biol 3(11): e383.
											Evangelista et al, JCB 2000	Evangelista M, et al. (2000) A role for myosin-I in actin assembly through interactions with Vrp1p, Bee1p, and the Arp2/3 complex. J Cell Biol 148(2):353-62
											Sun et al Dev Cell 2006	Sun Y, et al. (2006) Endocytic internalization in budding yeast requires coordinated actin nucleation and myosin motor activity. Dev. Cell 11:33-46.
											Aguilar et al 2003 JBC	Aguilar RC, et al. (2003) The yeast Epsin Ent1 is recruited to membranes through multiple independent interactions. J Biol Chem 278(12):10737-43
											Watson et al MBC 2001	Watson HA, et al. (2001) In vivo role for actin-regulating kinases in endocytosis and yeast epsin phosphorylation. Mol Biol Cell 12:3668-3679.
											Stollar et al JBC 2009	Stollar EJ, et al. (2009) Structural, functional, and bioinformatic studies demonstrate the crucial role of an extended peptide binding site for the SH3 domain of yeast Abp1p. J Biol Chem 284(39):26918-27
											Vaduva et al JCB 1997	Vaduva G, et al. (1997) Actin-binding verprolin is a polarity development protein required for the morphogenesis and function of the yeast actin cytoskeleton. J Cell Biol 139(7):1821-33
											Rodal et al JCB 1999	Rodal AA, et al. (1999) Aip1p interacts with cofilin to disassemble actin filaments. J Cell Biol 145(6):1251-64
											Ptacek et al, Nature 2005	Ptacek J, et al. (2005) Global analysis of protein phosphorylation in yeast. Nature 438(7068):679-84
											Henry et al Curr Biol 2003	Henry KR, et al. (2003) The actin-regulating kinase Prk1p negatively regulates Scd5p, a suppressor of clathrin deficiency, in actin organization and endocytosis. Curr Biol 13:1564-1589.
											Breitkreutz et al Science 2010	Breitkreutz A, et al. (2010) A global protein kinase and phosphatase interaction network in yeast. Science 328(5981):1043-6
											Huang et al, MBC 2003	Huang B, et al. (2003) Identification of novel recognition motifs and regulatory targets for the yeast actin-regulating kinase Prk1p. Mol Biol Cell 14(12):4871-84
											Henry et al MBC 2002	Henry KR, et al. (2002) Scd5p and clathrin function are important for cortical actin organization, endocytosis, and localization of sla2p in yeast. Mol Biol Cell 13(8):2607-25
											Kim et al JCB 2004	Kim K, et al. (2004) Capping protein binding to actin in yeast: biochemical mechanism and physiological relevance. J Cell Biol 164: 567.
											Tang et al MCB 2000	Tang HY, et al. (2000) Pan1p, End3p, and S1a1p, three yeast proteins required for normal cortical actin cytoskeleton organization, associate with each other and play essential roles in cell wall morphogenesis. Mol Cell Biol 20(1):12-25
											Carroll et al MBC 2012	Carroll SY, et al. (2012) Analysis of yeast endocytic site formation and maturation through a regulatory transition point. Mol Biol Cell 23: 657-688.
											Mok et al, Sci. Signal 2010	Mok J, et al. (2010) Deciphering protein kinase specificity through large-scale analysis of yeast phosphorylation site motifs. Sci Signal 3(109):ra12
											Duncan et al, NCB 2001	Duncan MC, et al. (2001) Yeast Eps15-like endocytic protein, Pan1p, activates the Arp2/3 complex. Nat Cell Biol 3(7):687-90
											Cope et al, JCB 1999	Cope MJ, et al. (1999) Novel protein kinases Ark1p and Prk1p associate with and regulate the cortical actin cytoskeleton in budding yeast. J Cell Biol 144(6):1203-18
											Liu et al, JBC 2011	Liu SL, et al. (2011) Mechanism of a concentration-dependent switch between activation and inhibition of ARP2/3 complex by coronin. J Biol Chem ()
											Lechler et al, JCB 2000	Lechler T, et al. (2000) Direct involvement of yeast type I myosins in Cdc42-dependent actin polymerization. J Cell Biol 148(2):363-73
											Zeng et al, MBC 2007	Zeng G, et al. (2007) Scd5p mediates phosphoregulation of actin and endocytosis by the type 1 phosphatase glc7p in yeast. Mol Biol Cell 18(12):4885-98
											Newman et al, PNAS 2000	Newman JR, et al. (2000) A computationally directed screen identifying interacting coiled coils from Saccharomyces cerevisiae. Proc Natl Acad Sci U S A 97(24):13203-8
											Zhang et al, JMB 2009	Zhang H, et al. (2009) A computationally guided protein-interaction screen uncovers coiled-coil interactions involved in vesicular trafficking. J Mol Biol 392(1):228-41
											Barker et al, MBC 2007	Barker SL, et al. (2007) Interaction of the endocytic scaffold protein Pan1 with the type I myosins contributes to the late stages of endocytosis. Mol Biol Cell 18(8):2893-903
											Goode et al, JCB 2001	Goode BL, et al. (2001) Activation of the Arp2/3 complex by the actin filament binding protein Abp1p. J Cell Biol 153(3):627-34
											Geli et al, EMBO J 2000	Geli MI, et al. (2000) An intact SH3 domain is required for myosin I-induced actin polymerization. EMBO J 19(16):4281-91
											Drees et al, JCB 2001	Drees BL, et al. (2001) A protein interaction map for cell polarity development. J Cell Biol 154(3):549-71
											Michelot et al, Curr Biol 2010	Michelot A, et al. (2010) Reconstitution and protein composition analysis of endocytic actin patches. Curr Biol 20(21):1890-9
											Lombardi et al JBC 2001	Lombardi R and Riezman H (2001) Rvs161p and Rvs167p, the two yeast amphiphysin homologs, function together in vivo. J Biol Chem 276(8):6016-22
											Germann et al, JBC 2005	Germann M, et al. (2005) Characterizing the sphingolipid signaling pathway that remediates defects associated with loss of the yeast amphiphysin-like orthologs, Rvs161p and Rvs167p. J Biol Chem 280(6):4270-8
											Zhang et al, JMB 2009	Zhang H, et al. (2009) A computationally guided protein-interaction screen uncovers coiled-coil interactions involved in vesicular trafficking. J Mol Biol 392(1):228-41
											Warren et al JCS 2002	Warren DT, et al. (2002) Sla1p couples the yeast endocytic machinery to proteins regulating actin dynamics. J. Cell. Sci 115: 1703-1715.
											Humphries et al 2002 JCB	Humphries CL, et al. (2002) Direct regulation of Arp2/3 complex activity and function by the actin binding protein coronin. J Cell Biol 159(6):993-1004
											Wightman et al Eukary Cell 2008	Wightman R, et al. (2008) Localization and Interaction of the Proteins Constituting the GAL Genetic Switch in Saccharomyces cerevisiae. Eukaryot Cell 7(12):2061-2068
											Zeng et al, MBC 2001	Zeng G, et al. (2001) Regulation of yeast actin cytoskeleton-regulatory complex Pan1p/Sla1p/End3p by serine/threonine kinase Prk1p. Mol Biol Cell 12(12):3759-72

## Sheet: SH3
					Color	Coding	Assigned from multiple sources, including Tonikian
							Assigned via Tonikian plus at least one more SH3 paper experiment with same PRD
							Unassigned. Only 1 reference or second reference has different PRDs.
							No SH3-PRD observations reported
							This protein has the PRD, not SH3 interface for this binding interaction
							Assigned without Tonikian
		BZZ1-1
References other than Tonikian, Tong, or Landgraf	Interface #	Binding partner	Tonikian likelihood	Tonikian PRD	Tonikian Residues	Tong Score, 1st PRD	Tong 1st PRD	Tong Residues	Tong Score, 2nd PRD	Tong 2nd PRD	Tong Residues	Tong Score, 3rd PRD	Tong 3rd PRD	Tong Residues	Landgraf Intensity	Landgraf Residues	Landgraf Residues (Intensity)	Landgraf Residues (Intensity)	Landgraf Residues (Intensity)	Landgraf Residues (Intensity)
Tarrasov	iface0	VRP1	83	PLAPLPPPPPPSVAT	421-436	3.86	TKSPPPPPSP	701-711
Tarassov	iface0	MYO5	99.6	QANIPPPPPPPPPSS	1069-1084	3.67	KKPAPPPPGM	1008-1018	Tong see binding in Y2H experiment
multiple	iface0	LAS17	99.99	TKHKAPPPPPPTAET	180-195	4	HKAPPPPPPT	181-191
Yu and more	iface0	APP1	99.999	TRRRPPPPPIPSTQK	465-480	0	-
no	-	AIM21	99.6	RPKRRAPPPVPKKPS	383-396	0	-
no	-	AIM3	0	-	-	3.53	PKSFPPPPLK
no	-	SCD5	83	QPQHLPPPPPPRAQQ		0	-
no	-	ABP1	0	-	-	3.86	NKFAPPPKKS
no	-	ARK1	0	-	-	3.42	LKPKPPPKPL		3.34	TKPTPPPKPS
no	-	BSP1	0
		BZZ1-2
References other than Tonikian, Tong, or Landgraf	Interface #	Binding partner	Tonikian likelihood	Tonikian PRD	Tonikian Residues	Tong Score, 1st PRD	Tong 1st PRD	Tong Residues	Tong Score, 2nd PRD	Tong 2nd PRD	Tong Residues	Tong Score, 3rd PRD	Tong 3rd PRD	Tong Residues	Landgraf Intensity	Landgraf Residues	Landgraf Residues (Intensity)	Landgraf Residues (Intensity)	Landgraf Residues (Intensity)	Landgraf Residues (Intensity)
Tarassov	iface0	VRP1	99.1	GAPAPPPPPPPPALG	3-18.	0
Tarrasov	iface0	MYO5	99.9	QANIPPPPPPPPPSS	1069-1084	0	Tong see binding in Y2H experiment
multiple	iface0	LAS17	99.999	TKHKAPPPPPPTAET	180-195	4.02	HKAPPPPPPT	181-191
Yu and more	iface0	APP1	99.999	TRRRPPPPPIPSTQK	465-480	4.62	RRRPPPPPIP	466-476
no	-	AIM21	93	RPKRRAPPPVPKKPS	383-396	0
no	-	AIM3	99.9	PKSFPPPPLKPGQKT		0
no	-	SCD5	83	QPQHLPPPPPPRAQQ		0
no	-	BBC1	86	SHTAPSPPPHQNVTA		0
		ABP1													In Landgraf Max intensity is ~10^6, min is 1. Correlates approximately with binding strength, strongest binding is 900nM, weakest is100uM
References other than Tonikian, Tong, or Landgraf	Interface #	Binding partner	Tonikian likelihood	Tonikian PRD	Tonikian Residues	Tong Score, 1st PRD	Tong 1st PRD	Tong Residues	Tong Score, 2nd PRD	Tong 2nd PRD	Tong Residues	Tong Score, 3rd PRD	Tong 3rd PRD	Tong Residues	Landgraf Intensity	Landgraf Residues	Landgraf Residues (Intensity)	Landgraf Residues (Intensity)	Landgraf Residues (Intensity)	Landgraf Residues (Intensity)
no	iface0	AIM3	99.8	SFPPPPLKPGQKTYT	83-97	0									1317	81-93	772-784 (4862)	580-593 (114)	650-663 (82)	510-523 (108)
multiple	iface0	PRK1	99.999	RPPRPPPKPLHLRTE	748-761	4.33	DKSRPPRPPPKPLHL	745-759
Fazi et al 2002	iface0	AIM21	99.96	APPPVPKKPSSRIAA	388-402	4	PSEVTPKVPERPSRR	3-18.							110209	384-396	383-396 (79958)
no	-	BBC1	99.1	SAPPVPPAPPALSAP		0
multiple	iface0	ARK1	99.99	TKPTPPPKPSHLKPK		4.33	DKKTKPTPPPKPSHL
multiple	iface0	APP1	99.91	RRPPPPPIPSTQKPS	468-480	0									2820	468-480
multiple	iface0	INP52	99.92	EKPPVVKKPHYLSVA		Stollar et al	PDB
no	-	LAS17	83.6	SLPPLPNQFAPLPDP	238-252	0	Tong do not see binding in ELISA or Y2H experiment								8767	384-396	300-312 (117)
Ho et al, Stollar et al	iface0	SCP1	99.96	PRPPVKSKPKHLQDG		Stollar et al	PDB
no	iface0	BSP1	99.92	SKPSLPEKPQKLRNA	334-348	0									2284	143-155	329-342 (609)
no	-	VRP1	95.7	PAPPPPPPPPALGGS		0
reverse sh3-prd	-	SLA1	0			4.17	EEGPPPAMPARPTAT	190-202	Tong do not see in Y2H						36	188-201
Fazi et al 2002		MYO5	0		PPPPPPPPPSSKPK	1073-1087
		LSB3
References other than Tonikian, Tong, or Landgraf	Interface #	Binding partner	Tonikian likelihood	Tonikian PRD	Tonikian Residues	Tong Score, 1st PRD	Tong 1st PRD	Tong Residues	Tong Score, 2nd PRD	Tong 2nd PRD	Tong Residues	Tong Score, 3rd PRD	Tong 3rd PRD	Tong Residues	Landgraf Intensity	Landgraf Residues	Landgraf Residues (Intensity)	Landgraf Residues (Intensity)	Landgraf Residues (Intensity)	Landgraf Residues (Intensity)
Gavin et al	iface0	SLA1	99.6	EGPPPAMPARPTATT	191-205	0									11511	192-205	619-632 (56995)
no	iface0	AIM3	99.8	ERAVPILPPRNNVEP	546-560	3.91	AVPILPPRNN	548-558							38000	543-556	383-396 (1649)	721-734 (1500)	539-552 (24447)	587-600 (36391)	287-300 (22737)	517-530 (30901)	543-556 (38250)	657-670 (45000)	379-392 (6012)	84-97 (219)	727-740 (4680)
Tarrasov et al	iface0	SYP1	99.6	ASDTPPLPPHATPKN	413-427	0									444	726-739	484-497 (64)
Ho et al	iface0	ABP1	99.999	EEAAPQLPSRSSAAP	504-518	4.2	AQPPLPSRNV	446-456	3.71	IAPSLPSRNS	472-482	3.71	AAPQLPSRSS	506-516
Yu et al	iface 0	GTS1	99.97	TTSTPPLPRRRATTS	245-257	4.2	STPPLPRRRA	247-257							36220	247-260
no	-	PRK1	90.8	RKSMPPLSLTPVNND	437-451	0									25900	SRPPRPPPKPLHLR	747-760	12871	NGKDKSRPPRPPPK	742-755
no	-	VRP1	83	TSHAPPLPPTAPPPP	318-330	0									7	365-378	513-526 (120)	698-711 (75)
no	-	MYO5	86	ANIPPPPPPPPPSSK	1070-1087	0									303	1006-1019
Yu et al	iface0	APP1	99.999	RVAPPPLPNRQLPNL	502-518	4.04	APPPLPNRQL	505-515							32400	505-518	462-475 (891)	196-209 (81)
multiple	iface0	LAS17	99.999	RGPAPPPPPRASRPT	383-398	3.82	PLPQLPNRNN	312-322	4.1	NRPLPQLPNR	310-320	3.95	NRPVPPPPPM	321-331	19631	311-324	307-320 (36200)	341-354 (6275)	384-397 (6370)	345-358 (212)	378-391 (49)	179-192 (140)
Yu et al	iface0	BSP1	99.999	SSSPPPLPTRRDHIK	183-197	4.63	EKPLLPTRPN	204-214	4.17	SPPPLPTRRD	185-195				40000	203-216	184-197 (30000)	333-346	350-363	305-318	465-478	424-437	298-311	231-244	144-157
		YSC84/LSB4
References other than Tonikian, Tong, or Landgraf	Interface #	Binding partner	Tonikian likelihood	Tonikian PRD	Tonikian Residues	Tong Score, 1st PRD	Tong 1st PRD	Tong Residues	Tong Score, 2nd PRD	Tong 2nd PRD	Tong Residues	Tong Score, 3rd PRD	Tong 3rd PRD	Tong Residues	Landgraf Intensity	Landgraf Residues	Landgraf Residues (Intensity)	Landgraf Residues (Intensity)	Landgraf Residues (Intensity)	Landgraf Residues (Intensity)
Drees et al	iface0	SLA1	99.6	EGPPPAMPARPTATT	191-205	0									43000	619-632	192-205 (1070)
no	iface0	AIM3	99.99	ERAVPILPPRNNVEP	546-560	4.26	VPILPPRNNV	549-560							36600	539-552	587-600 (24999)	543-556 (33000)	287-300	517-530	657-670
no	-	SYP1	86	VKMSPSLPDEISQIV	729-743	0									65	484-497	726-739 (20)
Ho et al	iface0	ABP1	99.999	EEIAPSLPSRNSIPA	470-486	4.11	QPPLPSRNVA	447-457	3.92	APSLPSRNSI	473-483				106000	446-459	505-518 (93000)	471-484 (40887)
Smazcnska	iface0	GTS1	99.999	TTSTPPLPRRRATTS	245-257	3.96	TPPLPRRRAT	248-258							122000	247-260
no	iface0	AIM21	93	SEVTPKVPERPSRRK	3-18.	0									18000	4-17.	387-400 (500)	42-55 (4300)
no	-	BBC1	95.7	PNTAPPLPRAPPVPP	794-808	0									117	471-484	582-595 (16)	1-14 (104)
no	-	VRP1	95.7	SVSAPPLPSASLPTH	217-231	0									24	365-378	513-526 (18)	698-711 (11)
no	-	MYO5	86	ANIPPPPPPPPPSSK	1070-1084	0									17	1006-1019
no	iface0	APP1	99.999	RVAPPPLPNRQLPNL	502-518	3.85	PPPLPNRQLP	505-515	Tong see binding in Y2H experiment						27000	505-518
no	iface0	BSP1	99.998	SSSPPPLPTRRDHIK	183-197	4.51	KPLLPTRPNK	205-215	3.94	PPPLPTRRDH	186-196	Tong see binding in Y2H experiment			116000	184-197	203-216 (62000)	465-478 (4300)	144-157	469-482
multiple	iface0	LAS17	99.999	NRPLPQLPNRNNRPV	310-326	3.82	LPQLPNRNNR	313-323	4.09	NNRPVPPPPP	321-331				50000	307-320	311-324 (9100)	341-354 (1200)	384-397 (2300)
		RVS167
References other than Tonikian, Tong, or Landgraf	Interface #	Binding partner	Tonikian likelihood	Tonikian PRD	Tonikian Residues	Tong Score, 1st PRD	Tong 1st PRD	Tong Residues	Tong Score, 2nd PRD	Tong 2nd PRD	Tong Residues	Tong Score, 3rd PRD	Tong 3rd PRD	Tong Residues	Landgraf Intensity	Landgraf Residues	Landgraf Residues (Intensity)	Landgraf Residues (Intensity)	Landgraf Residues (Intensity)	Landgraf Residues (Intensity)
multiple	iface0	AIM3	99.999	NAPERAVPILPPRNN	543-557	3.47	RAVPILPPRN	547-557	4.15	AVPILPPRNN	548-558				16000	539-552	543-556 (59000)	287-300 (8000)
Drees, Colvin	iface0	ABP1	99.96	DEDEAAQPPLPSRNV	441-455	4.25	AAPPPPPRRA	516-526							59000	446-459	505-518 (23000)	471-484 (18000)
Yu et al	iface0	GTS1	99.8	LPRRRATTSGPQPAI	251-266	0									55700	247-260
no	iface0	AIM21	95.7	RPKRRAPPPVPKKPS	383-396	0									1050	383-396	4-17 (2080)
Tarrasov	iface0	VRP1	96	DDNVRPSPISPSINP	513-527	0									35	365-378	513-526 (17)	698-711 (41)
Drees, Bon	iface0	APP1	99.999	VRTRRRPPPPPIPST	464-478	4.15	APPPLPNRQL	504-514							32000	505-518	462-475 (660)
multiple	iface0	LAS17	99.999	NRNNRPVPPPPPMRT	318-332	4.08	RPVPPPPPMR	322-332	4.53	PAPPPPPRRG	342-352				25000	311-324	53800	307-320	341-354 (5600)	384-397 (3100)
no	-	SCD5	96	QAEKRPSNGLGPPSV	18-32	4.06	LPPPPPPRAQ	665-675	Tong do not see binding in Y2H experiment						1900	664-677	404-417 (45)
no	iface0	BSP1	99.999	VVPERVKPAPPVSRS	231-245	4.27	SPPPLPTRRD	185-195	Tong see binding in Y2H experiment						33000	184-197	465-478 (6000)	203-216 (6400)
Grotsch et al, Geli et al, not in any of the SH3 papers	-	MYO5	0			0									0
Stamenova et al, Drees et al	iface0	SLA1	0		0										83	192-205
		BBC1
References other than Tonikian, Tong, or Landgraf	Interface #	Binding partner	Tonikian likelihood	Tonikian PRD	Tonikian Residues	Tong Score, 1st PRD	Tong 1st PRD	Tong Residues	Tong Score, 2nd PRD	Tong 2nd PRD	Tong Residues	Tong Score, 3rd PRD	Tong 3rd PRD	Tong Residues	Landgraf Intensity	Landgraf Residues	Landgraf Residues (Intensity)	Landgraf Residues (Intensity)	Landgraf Residues (Intensity)	Landgraf Residues (Intensity)
no	-	SLA1	99.96	KELPPIKPPRPTSTT		4.2	PAMPARPTAT
no	-	AIM3	99.4	NVEPPPPPSRGNFER		0
Tarrasov	iface1	AIM21	99.99	EVTPKVPERPSRRKT	1-18.	4.41	PKVPERPSRR	3-18.	Tong see binding in Y2H experiment
Tarassov, multiple high-throughput	iface1	BBC1	83	APSVPPVPPVPPVSS	723-737	0
no	-	VRP1	99.9	PTKSPPPPPSPSTMD		0
multiple, reverse sh3-prd interaction	-	MYO5	99.6	ANIPPPPPPPPPSSK	1070-1084	0
no	iface1	APP1	99.97	TRRRPPPPPIPSTQK	464-480	3.85	TRRRPPPPPI	464-480	3.53	RTRRRPPPPP	Tong see binding in Y2H experiment
multiple	iface1	LAS17	95.7	APPPPPRASRPTPNV	386-400	3.43	PPRRGPAPPP
no	-	BSP1	99.1	NEEKPLLPTRPNKAE	201-216	4.01: these sites were predicted but not validated in experiments	PLLPTRPNKA	205-216	Tong do not see binding in Y2H experiment
		MYO3
References other than Tonikian, Tong, or Landgraf	Interface #	Binding partner	Tonikian likelihood	Tonikian PRD	Tonikian Residues	Tong Score, 1st PRD	Tong 1st PRD	Tong Residues	Tong Score, 2nd PRD	Tong 2nd PRD	Tong Residues	Tong Score, 3rd PRD	Tong 3rd PRD	Tong Residues	Landgraf Intensity	Landgraf Residues	Landgraf Residues (Intensity)	Landgraf Residues (Intensity)	Landgraf Residues (Intensity)	Landgraf Residues (Intensity)
no	-	AIM3	87.7	RSSPKKVPPVVPKKN	869-883	0
no	-	PRK1	87.6	KSRPPRPPPKPLHLR	746-760	0
no	-	AIM21	93	MVNPGQLPPSLEKKL	461-476	0
multiple	iface0	BBC1	99.999	PAPPALSAPSVPPVP	717-732	4.03	PTPPAPPAPP	753-763
multiple	iface0	VRP1	99.999	PNAPLSPAPAVPSIP	136-150	4.85	PPPPPPPPPG	398-407
Krogan et al	iface0	MYO5	96	ANIPPPPPPPPPSSK	1070-1084	4.85	PPPPPPPPPS	1073-1083
multiple	iface0	LAS17	99.96	ASAPTTPAPALPPAS	211-225	4.08	PVAPPPPPAS	467-477
no	-	BSP1	87.7	KNKPKPTPPSPPAKR	300-314	0
no	-	SCD5	0			4.08	PQHLPPPPPP
Barker et al-3 experiments	iface0	PAN1	0			4	PAGIPPPPPL	1469-1481
		MYO5
References other than Tonikian, Tong, or Landgraf	Interface #	Binding partner	Tonikian likelihood	Tonikian PRD	Tonikian Residues	Tong Score, 1st PRD	Tong 1st PRD	Tong Residues	Tong Score, 2nd PRD	Tong 2nd PRD	Tong Residues	Tong Score, 3rd PRD	Tong 3rd PRD	Tong Residues	Landgraf Intensity	Landgraf Residues	Landgraf Residues (Intensity)	Landgraf Residues (Intensity)	Landgraf Residues (Intensity)	Landgraf Residues (Intensity)
no	-	AIM21	90.8	MVNPGQLPPSLEKKL	461-475	0									67000	383-396
multiple others	iface0	BBC1	99.998	SAPPVPSAPSVPSAP	699-713	4.03	PTPPAPPAPP	753-763							10700	739-752	718-731 (6500)	199-212 (10300)
multiple	iface0	VRP1	99.999	SSMPAPPPPPPPPPG	393-407	4.85	PPPPPPPPPG	398-407							10500	391-404	698-711 (27800)	659-672 (47000)	317-330 (43000)	421-434 (4700)
Tarassov	iface0	MYO5	99.91	ANIPPPPPPPPPSSK	1070-1084	4.85	PPPPPPPPPS	1073-1083							1900	1006-1019
no	iface0	APP1	83.6	RRPPPPPIPSTQKPS	468-482	0									46000	462-475
multiple	iface0	LAS17	99.99	ASAPTTPAPALPPAS	211-225	4.08	PVAPPPPPAS	467-477							43300	341-353	519-531 (7700)	345-358 (15000)
no	-	SCD5	0			4.08	PQHLPPPPPP	662-672							76000	661-674
Barker et al-3 experiments	iface0	PAN1	0			4	PAGIPPPPPL	1469-1481
		SLA1-3
References other than Tonikian, Tong, or Landgraf	Interface #	Binding partner	Tonikian likelihood	Tonikian PRD	Tonikian Residues	Tong Score, 1st PRD	Tong 1st PRD	Tong Residues	Tong Score, 2nd PRD	Tong 2nd PRD	Tong Residues	Tong Score, 3rd PRD	Tong 3rd PRD	Tong Residues	Landgraf Intensity	Landgraf Residues	Landgraf Residues (Intensity)	Landgraf Residues (Intensity)	Landgraf Residues (Intensity)	Landgraf Residues (Intensity)
no	-	AIM3	83	VGGQPPVPVRMQPQP	378-392	0
Warren, Wightman	iface0	ABP1	83	SSAAPPPPPRRATPE	514-528	0	Tong no Y2h
no	-	AIM21	93	SEVTPKVPERPSRRK	1-18.	0
Drees et al	iface0	APP1	87.6	RVAPPPLPNRQLPNL	504-518	4.4	TRRRPPPPPI	466-476	Tong do not see binding in Y2H experiment
multiple	iface0	LAS17	83	RLPAPPPPPRRGPAP	340-354	4.54	TGRRGPAPPP		3.97	PPRRGPAPPP	346-356	Tong no Y2H
no	-	SCD5	83	QHLPPPPPPRAQQQQ	663-677	0
no	-	BBC1	0			4.25	LPRAPPVPPA
Gavin et al	-	BSP1	0			3.89	PERVKPAPPV	233-243	Tong see binding in Y2h experiment with the full protein, could be SLA1-1-2
		SLA1-1-2
References other than Tonikian, Tong, or Landgraf	Interface #	Binding partner	Tonikian likelihood	Tonikian PRD	Tonikian Residues	Tong Score, 1st PRD	Tong 1st PRD	Tong Residues	Tong Score, 2nd PRD	Tong 2nd PRD	Tong Residues	Tong Score, 3rd PRD	Tong 3rd PRD	Tong Residues	Landgraf Intensity	Landgraf Residues	Landgraf Residues (Intensity)	Landgraf Residues (Intensity)	Landgraf Residues (Intensity)	Landgraf Residues (Intensity)
no	-	AIM3	99.9	GSITPPRPPPSRSSP	858-872	No Data from Tong of Landgraf on this SH3 domain
Gavin et al	iface1	SYP1	99.6	LHIRAPALPPSRKQN	519-533
Warren, Wightman	iface1	ABP1	83	RSSAAPPPPPRRATP	513-527
Gavin et al	iface1	VRP1	83	GAPAPPPPPPPPALG	3-18.
no	-	MYO5	99.9	ANIPPPPPPPPPSSK	1070-1084
kinase binding	-	ARK1	83	KKTKPTPPPKPSHLK	605-619
Drees et al	iface1	APP1	99.99	TRRRPPPPPIPSTQK	465-480
Gavin et al, Stamenova et al	iface1	INP52	96	LNVLPPPPPTSRHNK	983-997
multiple	iface1	LAS17	99.9	VRLPAPPPPPRRGPA	339-353
no	-	SCD5	99.2	PQHLPPPPPPRAQQQ	662-676
Gavin et al, Drees et al	iface1	BSP1	99.9	SSSSPPPLPTRRDHI	182-196	Tong see binding in Y2h experiment with the full protein, could be SLA1-1-2

## Sheet: PRD
						Color	Coding	Assigned from multiple sources, including Tonikian
								Assigned via Tonikian plus at least one more SH3 paper experiment with same PRD
								Unassigned. Only 1 reference or second reference has different PRDs.
								No SH3-PRD observations reported
								This protein has the SH3, not PRD interface for this binding interaction
								Assigned without Tonikian
		VRP1
References other than Tonikian, Tong, or Landgraf	Interface #	Binding partner	Tonikian likelihood	Tonikian PRD	Tonikian Residues	Tong Score, 1st PRD	Tong 1st PRD	Tong Residues	Tong Score, 2nd PRD	Tong 2nd PRD	Tong Residues	Tong Score, 3rd PRD	Tong 3rd PRD	Tong Residues	Landgraf Intensity	Landgraf Residues	Landgraf Residues (Intensity)	Landgraf Residues (Intensity)	Landgraf Residues (Intensity)	Landgraf Residues (Intensity)
Tarassov et al	iface0	BZZ1-1	83	PLAPLPPPPPPSVAT	421-436	3.86	TKSPPPPPSP	701-711							-
Tarassov et al	-	BZZ1-2	99.1	GAPAPPPPPPPPALG	3-18.	0									-
no	-	ABP1	95.7	PAPPPPPPPPALGGS	5-20.	0									0
no	-	LSB3	83	TSHAPPLPPTAPPPP	318-330	0									7	365-378	513-526 (120)	698-711 (75)
no	-	LSB4	95.7	SVSAPPLPSASLPTH	217-231	0									24	365-378	513-526 (18)	698-711 (11)
Tarrasov	iface2	RVS167	96	DDNVRPSPISPSINP	513-527	0									35	365-378	513-526 (17)	698-711 (41)
no	-	BBC1	99.9	PTKSPPPPPSPSTMD	700-714	0									-
multiple	iface1	MYO3	99.999	PNAPLSPAPAVPSIP	136-150	4.85	PPPPPPPPPG	398-407							-
multiple	iface1	MYO5	99.999	SSMPAPPPPPPPPPG	393-407	4.85	PPPPPPPPPG	398-407							10500	391-404	698-711 (27800)	659-672 (47000)	317-330 (43000)	421-434 (4700)
Gavin et al	iface0	SLA1-12	83	GAPAPPPPPPPPALG	3-18.	0									-
		LAS17		0: 180-195	1: 310-330	2: 383-400	3: 347-359	4: 211-225	Robertson at al say LSB4 binds at 387-392
References other than Tonikian, Tong, or Landgraf	Interface #	Binding partner	Tonikian likelihood	Tonikian PRD	Tonikian Residues	Tong Score, 1st PRD	Tong 1st PRD	Tong Residues	Tong Score, 2nd PRD	Tong 2nd PRD	Tong Residues	Tong Score, 3rd PRD	Tong 3rd PRD	Tong Residues	Landgraf Intensity	Landgraf Residues	Landgraf Residues (Intensity)	Landgraf Residues (Intensity)	Landgraf Residues (Intensity)	Landgraf Residues (Intensity)
multiple	iface0, iface3	BZZ1-1	99.999	TKHKAPPPPPPTAET	180-195	4	HKAPPPPPPT	181-191	150-193 ELISA Tong et al	339-366 ELISA Tong et al
multiple	-	BZZ1-2	99.999	TKHKAPPPPPPTAET	180-195	4.02	HKAPPPPPPT	181-191
no	-	ABP1	83.6	SLPPLPNQFAPLPDP	238-252	0			0						8767	384-396	300-312 (117)
multiple	iface1, iface2, iface3	LSB3	99.999	RGPAPPPPPRASRPT	383-398	3.82	PLPQLPNRNN	312-322	4.1	NRPLPQLPNR	310-320	3.95	NRPVPPPPPM	321-331	19631	311-324	307-320 (36200)	341-354 (6275)	384-397 (6370)	345-358 (212)	378-391 (49)	179-192 (140)
multiple	iface1, iface2, iface3	LSB4	99.999	NRPLPQLPNRNNRPV	310-326	3.82	LPQLPNRNNR	313-323	4.09	NNRPVPPPPP	321-331	306-336	339-366 ELISA assay Tong et al	Robertson at al say LSB4 binds at 387-392	50000	307-320	311-324 (9100)	341-354 (1200)	384-397 (2300)
multiple	iface1, iface3	RVS167	99.999	NRNNRPVPPPPPMRT	318-332	4.08	RPVPPPPPMR	322-332	4.53	PAPPPPPRRG	342-352	306-336	339-366 ELISA assay Tong et al		25000	311-324	53800	307-320	341-354 (5600)	384-397 (3100)
Rodal and more	iface2, iface3	BBC1	95.7	APPPPPRASRPTPNV	386-400	3.43	PPRRGPAPPP	347-359	339-366	Tong see binding in Y2H experiment
Evangelista and more	iface4, iface3	MYO3	99.96	ASAPTTPAPALPPAS	211-225	4.08	PVAPPPPPAS	467-477	Also	339-366 ELISA Tong et al
multiple	iface4, iface3	MYO5	99.99	ASAPTTPAPALPPAS	211-225	4.08	PVAPPPPPAS	467-477	Also	339-366 ELISA Tong et al					43300	341-353	519-531 (7700)	345-358 (15000)	307-320 (185)	378-391 (600)	179-192 (1680)	270-283 (86)
gavin and more	iface3	SLA1-3	83	RLPAPPPPPRRGPAP	340-354	4.54	TGRRGPAPPP	381-391	3.97	PPRRGPAPPP	346-356
gavin and more	iface3	SLA1-12	99.9	VRLPAPPPPPRRGPA	339-353
Costa et al	iface2	LSB5	LSB5 does not have an SH3 domain. Binds to PRD at 384-392
		MYO5
References other than Tonikian, Tong, or Landgraf	Interface #	Binding partner	Tonikian likelihood	Tonikian PRD	Tonikian Residues	Tong Score, 1st PRD	Tong 1st PRD	Tong Residues	Tong Score, 2nd PRD	Tong 2nd PRD	Tong Residues	Tong Score, 3rd PRD	Tong 3rd PRD	Tong Residues	Landgraf Intensity	Landgraf Residues	Landgraf Residues (Intensity)	Landgraf Residues (Intensity)	Landgraf Residues (Intensity)	Landgraf Residues (Intensity)
Tarrasov	iface0	BZZ1-1	99.6	QANIPPPPPPPPPSS	1069-1084	3.67	KKPAPPPPGM	1008-1018
Tarrasov	-	BZZ1-2	99.9	QANIPPPPPPPPPSS	1069-1084	0
no	-	LSB3	86	ANIPPPPPPPPPSSK	1070-1087	0									303	1006-1019
no	-	LSB4	86	ANIPPPPPPPPPSSK	1070-1084	0									17	1006-1019
reverse!	-	BBC1	99.6	ANIPPPPPPPPPSSK	1070-1084	0
Krogan et al	iface0	MYO3	96	ANIPPPPPPPPPSSK	1070-1084	4.85	PPPPPPPPPS	1073-1083
Tarassov	iface0	MYO5 (self)	99.91	ANIPPPPPPPPPSSK	1070-1084	4.85	PPPPPPPPPS	1073-1083							1900	1006-1019
no	-	SLA1-12	99.9	ANIPPPPPPPPPSSK	1070-1084	0
Grotsch et al, Geli et al	-	RVS167	0			0
Fazi et al		ABP1		PPPPPPPPPSSKPK	1073-1086
		APP1
References other than Tonikian, Tong, or Landgraf	Interface #	Binding partner	Tonikian likelihood	Tonikian PRD	Tonikian Residues	Tong Score, 1st PRD	Tong 1st PRD	Tong Residues	Tong Score, 2nd PRD	Tong 2nd PRD	Tong Residues	Tong Score, 3rd PRD	Tong 3rd PRD	Tong Residues	Landgraf Intensity	Landgraf Residues	Landgraf Residues (Intensity)	Landgraf Residues (Intensity)	Landgraf Residues (Intensity)	Landgraf Residues (Intensity)
Yu and more	-	BZZ1-1	0.99999	TRRRPPPPPIPSTQK	465-480	0
Yu and more	iface0	BZZ1-2	0.99999	TRRRPPPPPIPSTQK	465-480	4.62	RRRPPPPPIP	466-476
multiple	iface0	ABP1	99.91	RRPPPPPIPSTQKPS	468-480	0									2820	468-480
Yu et al	iface1	LSB3	99.999	RVAPPPLPNRQLPNL	502-518	4.04	APPPLPNRQL	505-515							32400	505-518	462-475 (891)	196-209 (81)
no	iface1	LSB4	99.999	RVAPPPLPNRQLPNL	502-518	3.85	PPPLPNRQLP	505-515							27000	505-518
Drees, Bon	iface0 and iface1	RVS167	99.999	VRTRRRPPPPPIPST	464-478	4.15	APPPLPNRQL	504-514							32000	505-518	462-475 (660)
no	iface0	BBC1	99.97	TRRRPPPPPIPSTQK	464-480	3.85	TRRRPPPPPI	464-480	3.53	RTRRRPPPPP	463-475
no	iface0	MYO5	83.6	RRPPPPPIPSTQKPS	468-482	0									46000	462-475
Drees et al	iface0	SLA1-3	87.6	RVAPPPLPNRQLPNL	504-518	4.4	TRRRPPPPPI	466-476
Drees et al	iface0	SLA1-12	99.99	TRRRPPPPPIPSTQK	465-480
		AIM21
References other than Tonikian, Tong, or Landgraf	Interface #	Binding partner	Tonikian likelihood	Tonikian PRD	Tonikian Residues	Tong Score, 1st PRD	Tong 1st PRD	Tong Residues	Tong Score, 2nd PRD	Tong 2nd PRD	Tong Residues	Tong Score, 3rd PRD	Tong 3rd PRD	Tong Residues	Landgraf Intensity	Landgraf Residues	Landgraf Residues (Intensity)	Landgraf Residues (Intensity)	Landgraf Residues (Intensity)	Landgraf Residues (Intensity)
no	-	BZZ1-1	0.996	RPKRRAPPPVPKKPS	383-396	0
no	-	BZZ1-2	0.93	RPKRRAPPPVPKKPS	383-396	0
no	iface0	ABP1	99.96	APPPVPKKPSSRIAA	388-402	4	PSEVTPKVPERPSRR	3-18.							110209	384-396	383-396 (79958)
no	iface1	LSB4	93	SEVTPKVPERPSRRK	3-18.	0									18000	4-17.	387-400 (500)	42-55 (4300)
no	iface0	RVS167	95.7	RPKRRAPPPVPKKPS	383-396	0									2080	4-17.	383-396 (1050)
Tarassov	iface1	BBC1	99.99	EVTPKVPERPSRRKT	1-18.	4.41	PKVPERPSRR	3-18.	Tong see binding in Y2H experiment
no	-	MYO3	93	MVNPGQLPPSLEKKL	461-476	0
no	-	MYO5	90.8	MVNPGQLPPSLEKKL	461-475	0									67000	383-396
no	-	SLA1-3	93	SEVTPKVPERPSRRK	1-18.	0
		AIM3
References other than Tonikian, Tong, or Landgraf	Interface #	Binding partner	Tonikian likelihood	Tonikian PRD	Tonikian Residues	Tong Score, 1st PRD	Tong 1st PRD	Tong Residues	Tong Score, 2nd PRD	Tong 2nd PRD	Tong Residues	Tong Score, 3rd PRD	Tong 3rd PRD	Tong Residues	Landgraf Intensity	Landgraf Residues	Landgraf Residues (Intensity)	Landgraf Residues (Intensity)	Landgraf Residues (Intensity)	Landgraf Residues (Intensity)
no	-	BZZ1-1	0	-	-	3.53	PKSFPPPPLK	83-93
no	-	BZZ1-2	99.9	PKSFPPPPLKPGQKT	83-97	0
no	iface0	ABP1	99.8	SFPPPPLKPGQKTYT	83-97	0									1317	81-93	772-784 (4862)	580-593 (114)	ETQPIQNFQPPIKP	650-663	108	HYDVDANIMPPPKP	510-523
no	iface1	LSB3	99.8	ERAVPILPPRNNVEP	546-560	3.91	AVPILPPRNN	548-558							38000	543-556	383-396 (1649)	721-734 (1500)	539-552 (24447)	587-600 (36391)	287-300 (22737)	517-530 (30901)	543-556 (38250)	657-670 (45000)	379-392 (6012)	84-97 (219)	727-740 (4680)
no	iface1	LSB4	99.99	ERAVPILPPRNNVEP	546-560	4.26	VPILPPRNNV	549-560							36600	539-552	587-600 (24999)	287-300	517-530	543-556 (33000)	657-670
multiple	iface1	RVS167	99.999	NAPERAVPILPPRNN	543-557	3.47	RAVPILPPRN	547-557	4.15	AVPILPPRNN	548-558				16000	539-552	543-556 (59000)	287-300 (8000)
no	-	BBC1	99.4	NVEPPPPPSRGNFER		0
no	-	MYO3	87.7	RSSPKKVPPVVPKKN	869-883	0
no	-	SLA1-3	83	VGGQPPVPVRMQPQP	378-392	0
no	-	SLA1-12	99.9	GSITPPRPPPSRSSP	858-872
		SCD5
References other than Tonikian, Tong, or Landgraf	Interface #	Binding partner	Tonikian likelihood	Tonikian PRD	Tonikian Residues	Tong Score, 1st PRD	Tong 1st PRD	Tong Residues	Tong Score, 2nd PRD	Tong 2nd PRD	Tong Residues	Tong Score, 3rd PRD	Tong 3rd PRD	Tong Residues	Landgraf Intensity	Landgraf Residues	Landgraf Residues (Intensity)	Landgraf Residues (Intensity)	Landgraf Residues (Intensity)	Landgraf Residues (Intensity)
no	-	BZZ1-1	83	QPQHLPPPPPPRAQQ		0
no	-	BZZ1-2	83	QPQHLPPPPPPRAQQ		0
no	-	RVS167	96	QAEKRPSNGLGPPSV	18-32	4.06	LPPPPPPRAQ	665-675	Tong do not see binding in Y2H experiment						1900	664-677	404-417 (46)
no	-	MYO3	0			4.08	PQHLPPPPPP
no	-	MYO5	0			4.08	PQHLPPPPPP	662-672							76000	661-674
no	-	SLA1-3	83	QHLPPPPPPRAQQQQ	663-677	0
no	-	SLA1-12	99.2	PQHLPPPPPPRAQQQ	662-676
		BBC1
References other than Tonikian, Tong, or Landgraf	Interface #	Binding partner	Tonikian likelihood	Tonikian PRD	Tonikian Residues	Tong Score, 1st PRD	Tong 1st PRD	Tong Residues	Tong Score, 2nd PRD	Tong 2nd PRD	Tong Residues	Tong Score, 3rd PRD	Tong 3rd PRD	Tong Residues	Landgraf Intensity	Landgraf Residues	Landgraf Residues (Intensity)	Landgraf Residues (Intensity)	Landgraf Residues (Intensity)	Landgraf Residues (Intensity)
no	-	BZZ1-2	86	SHTAPSPPPHQNVTA	822-835	0
Tarrasov and more high throughput studies	iface0_prd	BBC1 (self)	83	APSVPPVPPVPPVSS	723-737
no	-	ABP1	99.1	SAPPVPPAPPALSAP	711-725	0
no	-	LSB4	95.7	PNTAPPLPRAPPVPP	794-808	0									117	471-484	582-595 (16)	1-14 (104)
multiple	iface0_prd	MYO3	99.999	PAPPALSAPSVPPVP	717-732	4.03	PTPPAPPAPP	753-763
multiple	iface0_prd	MYO5	99.998	SAPPVPSAPSVPSAP	699-713	4.03	PTPPAPPAPP	753-763							10700	739-752	718-731 (6500)	199-212 (10300)
no	-	SLA1-3	0			4.25	LPRAPPVPPA
		ABP1
References other than Tonikian, Tong, or Landgraf	Interface #	Binding partner	Tonikian likelihood	Tonikian PRD	Tonikian Residues	Tong Score, 1st PRD	Tong 1st PRD	Tong Residues	Tong Score, 2nd PRD	Tong 2nd PRD	Tong Residues	Tong Score, 3rd PRD	Tong 3rd PRD	Tong Residues	Landgraf Intensity	Landgraf Residues	Landgraf Residues (Intensity)	Landgraf Residues (Intensity)	Landgraf Residues (Intensity)	Landgraf Residues (Intensity)
no	-	BZZ1-1	0	-	-	3.86	NKFAPPPKKS
Ho et al	iface0	LSB3	99.999	EEAAPQLPSRSSAAP	504-518	4.2	AQPPLPSRNV	446-456	3.71	IAPSLPSRNS	472-482	3.71	AAPQLPSRSS	506-516	55019	505-518	446-459 (47300)	471-484 (35443)	393-406 (276)
Ho et al	iface3	LSB4	99.999	EEIAPSLPSRNSIPA	470-486	4.11	QPPLPSRNVA	447-457	3.92	APSLPSRNSI	473-483				106000	446-459	505-518 (93000)	471-484 (40887)
Drees, Colwill	iface2	RVS167	99.96	DEDEAAQPPLPSRNV	441-455	4.25	AAPPPPPRRA	516-526							59000	446-459	505-518 (23000)	471-484 (18000)
Warren, Wightman	iface1	SLA1-3	83	SSAAPPPPPRRATPE	514-528	0
Warren, Wightman	iface1	SLA1-12	83	RSSAAPPPPPRRATP	513-527
		ARK1
References other than Tonikian, Tong, or Landgraf	Interface #	Binding partner	Tonikian likelihood	Tonikian PRD	Tonikian Residues	Tong Score, 1st PRD	Tong 1st PRD	Tong Residues	Tong Score, 2nd PRD	Tong 2nd PRD	Tong Residues	Tong Score, 3rd PRD	Tong 3rd PRD	Tong Residues	Landgraf Intensity	Landgraf Residues	Landgraf Residues (Intensity)	Landgraf Residues (Intensity)	Landgraf Residues (Intensity)	Landgraf Residues (Intensity)
no	-	BZZ1-1	0	-	-	3.42	LKPKPPPKPL		3.34	TKPTPPPKPS
multiple	iface0	ABP1	99.99	TKPTPPPKPSHLKPK		4.33	DKKTKPTPPPKPSHL
KINASE	-	SLA1-12	83	KKTKPTPPPKPSHLK	605-619
		PRK1
References other than Tonikian, Tong, or Landgraf	Interface #	Binding partner	Tonikian likelihood	Tonikian PRD	Tonikian Residues	Tong Score, 1st PRD	Tong 1st PRD	Tong Residues	Tong Score, 2nd PRD	Tong 2nd PRD	Tong Residues	Tong Score, 3rd PRD	Tong 3rd PRD	Tong Residues	Landgraf Intensity	Landgraf Residues	Landgraf Residues (Intensity)	Landgraf Residues (Intensity)	Landgraf Residues (Intensity)	Landgraf Residues (Intensity)
multiple	iface0	ABP1	99.999	RPPRPPPKPLHLRTE	748-761	4.33	DKSRPPRPPPKPLHL	745-759
no	-	LSB3	90.8	RKSMPPLSLTPVNND	437-451	0									25900	747-760	742-755 (12871)
no	-	MYO3	87.6	KSRPPRPPPKPLHLR	746-760	0
		INP52
References other than Tonikian, Tong, or Landgraf	Interface #	Binding partner	Tonikian likelihood	Tonikian PRD	Tonikian Residues	Tong Score, 1st PRD	Tong 1st PRD	Tong Residues	Tong Score, 2nd PRD	Tong 2nd PRD	Tong Residues	Tong Score, 3rd PRD	Tong 3rd PRD	Tong Residues	Landgraf Intensity	Landgraf Residues	Landgraf Residues (Intensity)	Landgraf Residues (Intensity)	Landgraf Residues (Intensity)	Landgraf Residues (Intensity)
multiple	iface0	ABP1	99.92	EKPPVVKKPHYLSVA	1113-1126	Stollar et al	PDB
Gavin et al, Stamenova	iface1	SLA1-12	96	LNVLPPPPPTSRHNK	983-997
		SCP1
References other than Tonikian, Tong, or Landgraf	Interface #	Binding partner	Tonikian likelihood	Tonikian PRD	Tonikian Residues	Tong Score, 1st PRD	Tong 1st PRD	Tong Residues	Tong Score, 2nd PRD	Tong 2nd PRD	Tong Residues	Tong Score, 3rd PRD	Tong 3rd PRD	Tong Residues	Landgraf Intensity	Landgraf Residues	Landgraf Residues (Intensity)	Landgraf Residues (Intensity)	Landgraf Residues (Intensity)	Landgraf Residues (Intensity)
Ho et al	iface0	ABP1	99.96	PRPPVKSKPKHLQDG		Stollar et al	PDB
		BSP1
References other than Tonikian, Tong, or Landgraf	Interface #	Binding partner	Tonikian likelihood	Tonikian PRD	Tonikian Residues	Tong Score, 1st PRD	Tong 1st PRD	Tong Residues	Tong Score, 2nd PRD	Tong 2nd PRD	Tong Residues	Tong Score, 3rd PRD	Tong 3rd PRD	Tong Residues	Landgraf Intensity	Landgraf Residues	Landgraf Residues (Intensity)	Landgraf Residues (Intensity)	Landgraf Residues (Intensity)	Landgraf Residues (Intensity)
no	iface2	ABP1	99.92	SKPSLPEKPQKLRNA	334-348	0									2284	143-155	329-342 (609)
Yu et al	iface0	LSB3	99.999	SSSPPPLPTRRDHIK	183-197	4.63	EKPLLPTRPN	204-214	4.17	SPPPLPTRRD	185-195				40000	203-216	184-197 (30000)	333-346	350-363	305-318	465-478	424-437	298-311	231-244	144-157
no	iface0	LSB4	99.998	SSSPPPLPTRRDHIK	183-197	4.51	KPLLPTRPNK	205-215	3.94	PPPLPTRRDH	186-196				116000	184-197	203-216 (62000)	465-478 (4300)	144-157	469-482
no	iface0, iface1	RVS167	99.999	VVPERVKPAPPVSRS	231-245	4.27	SPPPLPTRRD	185-195		Tong see binding in Y2H experiment					33000	184-197	465-478 (6000)	203-216 (6400)	231-245 (53)
no	-	BBC1	99.1	NEEKPLLPTRPNKAE	201-216	4.01	PLLPTRPNKA	206-216
no	-	MYO3	87.7	KNKPKPTPPSPPAKR	300-314	0
Gavin, Drees	-	SLA1-3	0			3.89	PERVKPAPPV	233-243
Gavin, Drees	iface0	SLA1-12	99.9	SSSSPPPLPTRRDHI	182-196
		SLA1
References other than Tonikian, Tong, or Landgraf	Interface #	Binding partner	Tonikian likelihood	Tonikian PRD	Tonikian Residues	Tong Score, 1st PRD	Tong 1st PRD	Tong Residues	Tong Score, 2nd PRD	Tong 2nd PRD	Tong Residues	Tong Score, 3rd PRD	Tong 3rd PRD	Tong Residues	Landgraf Intensity	Landgraf Residues	Landgraf Residues (Intensity)	Landgraf Residues (Intensity)	Landgraf Residues (Intensity)	Landgraf Residues (Intensity)
reverse	-	ABP1	0			4.17	EEGPPPAMPARPTAT	190-200							36	188-201	612-625 (88)
Gavin et al	iface0	LSB3	99.6	EGPPPAMPARPTATT	191-205	0									11511	192-205	619-632 (56995)
Drees et al	iface0	LSB4	99.6	EGPPPAMPARPTATT	191-205	0									43000	619-632	192-205 (1070)	192-205
no	-	BBC1	99.96	KELPPIKPPRPTSTT	618-632	4.2	PAMPARPTAT	195-205
Stamenova et al, Drees et al	iface0	RVS167	0												83	192-205
		SYP1
References other than Tonikian, Tong, or Landgraf	Interface #	Binding partner	Tonikian likelihood	Tonikian PRD	Tonikian Residues	Tong Score, 1st PRD	Tong 1st PRD	Tong Residues	Tong Score, 2nd PRD	Tong 2nd PRD	Tong Residues	Tong Score, 3rd PRD	Tong 3rd PRD	Tong Residues	Landgraf Intensity	Landgraf Residues	Landgraf Residues (Intensity)	Landgraf Residues (Intensity)	Landgraf Residues (Intensity)	Landgraf Residues (Intensity)
Tarrasov	iface0	LSB3	99.6	ASDTPPLPPHATPKN	413-427	0									444	726-739	484-497 (64)
no	-	LSB4	86	VKMSPSLPDEISQIV	729-743	0									20	726-739	484-497 (65)
Gavin et al	iface1	SLA1-12	99.6	LHIRAPALPPSRKQN	519-533
		GTS1
References other than Tonikian, Tong, or Landgraf	Interface #	Binding partner	Tonikian likelihood	Tonikian PRD	Tonikian Residues	Tong Score, 1st PRD	Tong 1st PRD	Tong Residues	Tong Score, 2nd PRD	Tong 2nd PRD	Tong Residues	Tong Score, 3rd PRD	Tong 3rd PRD	Tong Residues	Landgraf Intensity	Landgraf Residues	Landgraf Residues (Intensity)	Landgraf Residues (Intensity)	Landgraf Residues (Intensity)	Landgraf Residues (Intensity)
Yu et al	iface0	LSB3	99.97	TTSTPPLPRRRATTS	245-257	4.2	STPPLPRRRA	247-257							36220	247-260
Samzcynska	iface0	LSB4	99.999	TTSTPPLPRRRATTS	245-257	3.96	TPPLPRRRAT	248-258							122000	247-260
Yu et al	iface0	RVS167	99.8	LPRRRATTSGPQPAI	251-266	0									55700	247-260

## Sheet: Kinase
								Color	Coding	Assigned from at least two experiments
										Assigned from one experiment, plus Mok prediction seen in Mass Spec (MS) experiments
										Unassigned. Only 1 reference. Sites predicted in Mok et al do not count without validation or Mass Spec evidence.
										Referred in Mok et al 2010 as known interactors
										Not a kinase interaction
PRK1
Binding partner	Breitkreutz et al	Ptacek et al	Known previously	Mass Spec fragments found, match Mok predictions	Mok experimentally tested	References other than Breitkreutz, Ptacek and Mok	Combined			Predicted site. Mok et al	Predicted site ranking, Mok et al
SLA2	SLA2	-	-		SLA2	-	Breitkreutz and Mok experiment			SLA2	420
END3	END3	-	-			-	one experiment				-
PAN1	PAN1	-	PAN1			Zeng +more	multiple			PAN1	3
SLA1	SLA1	-	SLA1			Zeng + more	multiple			SLA1	94
VRP1	VRP1	-	-	-		-	one experiment			VRP1	3732
YAP1801	YAP1801	-	-		YAP1801	Yu et al	multiple			YAP1801	12
YAP1802	YAP1802	-	-	-		Yu et al	multiple			YAP1802	220
ENT1	ENT1	-	ENT1			-	Breitkreutz and Mok known			ENT1	23
YSC84/LSB4	YSC84/LSB4	-	-	-		-	one experiment			YSC84/LSB4	1859
LAS17	-	-	-		LAS17	Michelot et al	Michelot and Mok			LAS17	14
EDE1	-	-	-	EDE1	EDE1	-	one experiment			EDE1	195
SYP1	-	-	-	SYP1	SYP1	-	one experiment			SYP1	71
ENT2	-	-	ENT2	-	ENT2	Yu et al	Mok experiment, known and Yu			ENT2	61
SCD5	-	-	SCD5	-	SCD5	Huang et al	Mok experiment, known and Huang			SCD5	107
AIM3	-	AIM3	-	AIM3		-	Ptacek and Mok + MS			AIM3	362
INP52	-	-	-	INP52		-	MS only			INP52	764
BSP1	-	-	-	BSP1		-	MS only			BSP1	1428
AIM21	-	-	-	AIM21		-	MS only			AIM21	1731
ARC35	-	-	-	ARC35		-	MS only			ARC35	4245
LSB3	-	-	-	LSB3		-	MS only			LSB3	581
ARC40	-	-	-	ARC40		Tarrasov	one experiment			ARC40	2482
AKL1	-	-	-	-		Ho et al	one experiment			AKL1	457
ARK1
Binding partner	Breitkreutz et al	Ptacek et al	Mass Spec fragments found, match Mok predictions	References other than Breitkreutz, Ptacek and Mok	Combined			Predicted site. Mok et al	Predicted site ranking, Mok et al
SLA2	SLA2	-		Cope et al	Breitkreutz and Cope			SLA2	36
ABP1	ABP1	-		PDB, Stollar et al	Stollar PDB structure			ABP1
AKL1	AKL1	-		-	one experiment			AKL1	240
END3	END3	-		-	one experiment			-	-
LSB3	LSB3	-	LSB3	-	Breitkreutz and Mok+MS			LSB3	245
PAN1	PAN1	-		Jin 2008	Breitkreutz and Jin			PAN1	11
SLA1	SLA1	SLA1		Jin 2008	Breitkreutz, Ptacek and Jin			SLA1	209
YAP1801	YAP1801	-		-	one experiment			YAP1801	307
YAP1802	YAP1802	-		Ito et al	Breitkreutz and Ito			YAP1802	443
VRP1	VRP1	-		-	one experiment			VRP1	2423
ENT2	-	ENT2		-	one experiment			ENT2	160
INP52	-			-	no experiment			INP52	1677
SYP1	-			-	no experiment			SYP1	49
AKL1
Binding partner	Breitkreutz et al	Ptacek et al	Mass Spec fragments found, match Mok predictions	References other than Breitkreutz, Ptacek and Mok	Combined			Predicted site. Mok et al	Predicted site ranking, Mok et al
SLA2	SLA2	-		-	one experiment			SLA2	140
SLA1	SLA1	-	SLA1	-	Breitkreutz and Mok+MS			SLA1	5
EDE1	EDE1	EDE1	EDE1	-	Breitkreutz, Ptacek, and Mok+MS			EDE1	155
ARK1	ARK1	-		-	one experiment			ARK1	899
PAN1	PAN1	-		-	one experiment			PAN1	1
YAP1801	-	YAP1801		-	one experiment			YAP1801	18
LAS17	-	-			one experiment			LAS17	4
LSB3	-	LSB3	LSB3	-	Ptacek and Mok+MS			LSB3	22
ENT2	-	ENT2	ENT2	-	Ptacek and Mok+MS			ENT2	23
ENT1	-	-		-	no experiment			ENT1	29
SCD5	-	SCD5		Henry et al	Ptacek and Henry			SCD5	44

## Sheet: Membrane binding
		Known membrane binding domains or lipid associated binding
		1	ANTH	YAP1801	PI(4,5)P2		Boettner et al 2012 Nat Cell Biol 14:2-10	Gallego et al 2010, Mol Sys Biol 6:430
		2	ANTH	YAP1802	PI(4,5)P2		Boettner et al 2012 Nat Cell Biol 14:2-10	Gallego et al 2010, Mol Sys Biol 6:430
		3	ANTH	SLA2	PI(4,5)P2	Sphingolipids	Boettner et al 2012 Nat Cell Biol 14:2-10	Sun et al 2005 Mol Biol Cell 16:717-730	Gallego et al 2010, Mol Sys Biol 6:430
		4	ENTH	ENT1	PI(4,5)P2		Boettner et al 2012 Nat Cell Biol 14:2-10	Wendland B, et al. (1999) Yeast epsins contain an essential N-terminal ENTH domain, bind clathrin and are required for endocytosis. EMBO J 18:4383-4393.	Zhu et al 2001 Science 293:2101
		5	ENTH	ENT2	PI(4,5)P2		Boettner et al 2012 Nat Cell Biol 14:2-10	Wendland B, et al. (1999) EMBO J 18:4383-4393.
		6	ENTH	LSB5			Domain is present but no direct observation of binding to lipids in Gallego et al.
		7	PH-domain	LAS17	phosphorylated sphingolipid	PI(3,5)P2	Gallego et al 2010, Mol Sys Biol 6:430
		8	F-BAR	BZZ1			Kishimoto et al 2011 PNAS, 108:E979-88
		9	F-BAR	SYP1			Kishimoto et al 2011 PNAS, 108:E979-88
		10	BAR	RVS167	PI(4,5)P2	Sphingolipids	Gallego et al 2010, Mol Sys Biol 6:430
		11	BAR	RVS161	PI(3)P		Gallego et al 2010, Mol Sys Biol 6:430
		12	Lipid regulated	TWF1	PI(4,5)P2		Gallego et al 2010, Mol Sys Biol 6:430	Palmgren et al 2001
		13	Phosphatase	INP52	PI(4,5)P2		Stolz et al 1998, Genetics 148: 1715-29.
